# Supplementary material for: 6-Hydroxyflavone Attenuates Inflammatory Osteolysis by Inhibiting Osteoclast Activation via the Nrf2 and Calcium Signaling Pathways
Source: Inflammation. 2026 Apr 10;49(1):142. doi: 10.1007/s10753-026-02500-y (PMC13183763; doi:10.1007/s10753-026-02500-y)
Supplement: Supplementary file 1 — Supplementary Material 1 (XLSX 102 KB) [file 10753_2026_2500_MOESM1_ESM.xlsx]

## Sheet: bp
Category	Term	Count	%	PValue	Genes	List Total	Pop Hits	Pop Total	Fold Enrichment	Bonferroni	Benjamini	FDR
GOTERM_BP_DIRECT	GO:0048013~ephrin receptor signaling pathway	10	25	7.06720738396249E-14	PDGFRB, ALK, NTRK2, FLT3, MMP2, KIT, KDR, FYN, MMP9, EGFR	40	85	19478	57.28823529411765	7.277212166201252E-11	7.272156398097403E-11	6.848123955059653E-11
GOTERM_BP_DIRECT	GO:0007169~cell surface receptor protein tyrosine kinase signaling pathway	10	25	7.702910355109562E-13	PDGFRB, ALK, NTRK2, SYK, FLT3, LCK, KIT, KDR, FYN, EGFR	40	110	19478	44.268181818181816	7.926106437849967E-10	3.9631473777038695E-10	3.732060067050583E-10
GOTERM_BP_DIRECT	GO:0048009~insulin-like growth factor receptor signaling pathway	9	22.5	3.477446229599012E-12	PDGFRB, ALK, NTRK2, AR, FLT3, KIT, KDR, EGFR, MAPK3	40	81	19478	54.10555555555556	3.578286333905112E-9	1.1927640567524612E-9	1.123215132160481E-9
GOTERM_BP_DIRECT	GO:0038063~collagen-activated tyrosine kinase receptor signaling pathway	8	20	2.0383377242638323E-11	PDGFRB, ALK, NTRK2, SYK, FLT3, KIT, KDR, EGFR	40	58	19478	67.1655172413793	2.0974478931456986E-8	5.243623795668708E-9	4.937873137029134E-9
GOTERM_BP_DIRECT	GO:0008286~insulin receptor signaling pathway	9	22.5	7.504065927727767E-11	PDGFRB, ALK, NTRK2, GSK3B, FLT3, KIT, KDR, EGFR, MAPK3	40	118	19478	37.14025423728814	7.721681594130558E-8	1.5443367679263745E-8	1.4542879767936413E-8
GOTERM_BP_DIRECT	GO:0018108~peptidyl-tyrosine phosphorylation	7	17.5	3.3130903858737665E-10	PDGFRB, SYK, FLT3, LCK, KDR, FYN, EGFR	40	45	19478	75.74777777777778	3.4091699685490084E-7	5.681950011773509E-8	5.350640973186133E-8
GOTERM_BP_DIRECT	GO:0036323~vascular endothelial growth factor receptor-1 signaling pathway	7	17.5	5.65506980424517E-10	PDGFRB, ALK, NTRK2, FLT3, KIT, KDR, EGFR	40	49	19478	69.56428571428572	5.819065076462238E-7	7.472482168206717E-8	7.036768922247143E-8
GOTERM_BP_DIRECT	GO:0035790~platelet-derived growth factor receptor-alpha signaling pathway	7	17.5	6.416874669385519E-10	PDGFRB, ALK, NTRK2, FLT3, KIT, KDR, EGFR	40	50	19478	68.173	6.602962000501478E-7	7.472482168206717E-8	7.036768922247143E-8
GOTERM_BP_DIRECT	GO:0038145~macrophage colony-stimulating factor signaling pathway	7	17.5	7.261887432659589E-10	PDGFRB, ALK, NTRK2, FLT3, KIT, KDR, EGFR	40	51	19478	66.83627450980391	7.472479713888092E-7	7.472482168206717E-8	7.036768922247143E-8
GOTERM_BP_DIRECT	GO:0038109~Kit signaling pathway	7	17.5	7.261887432659589E-10	PDGFRB, ALK, NTRK2, FLT3, KIT, KDR, EGFR	40	51	19478	66.83627450980391	7.472479713888092E-7	7.472482168206717E-8	7.036768922247143E-8
GOTERM_BP_DIRECT	GO:0031547~brain-derived neurotrophic factor receptor signaling pathway	7	17.5	1.0368843475897402E-9	PDGFRB, ALK, NTRK2, FLT3, KIT, KDR, EGFR	40	54	19478	63.12314814814815	1.0669534338259012E-6	8.891283280582022E-8	8.372841106787152E-8
GOTERM_BP_DIRECT	GO:0035791~platelet-derived growth factor receptor-beta signaling pathway	7	17.5	1.0368843475897402E-9	PDGFRB, ALK, NTRK2, FLT3, KIT, KDR, EGFR	40	54	19478	63.12314814814815	1.0669534338259012E-6	8.891283280582022E-8	8.372841106787152E-8
GOTERM_BP_DIRECT	GO:0007173~epidermal growth factor receptor signaling pathway	8	20	1.2588379703260738E-9	PDGFRB, ALK, NTRK2, FLT3, KIT, KDR, EGFR, MAPK3	40	103	19478	37.82135922330097	1.2953433844442586E-6	9.552976699625221E-8	8.995951819180601E-8
GOTERM_BP_DIRECT	GO:0048012~hepatocyte growth factor receptor signaling pathway	7	17.5	1.299724721037445E-9	PDGFRB, ALK, NTRK2, FLT3, KIT, KDR, EGFR	40	56	19478	60.8687	1.337415897140204E-6	9.552976699625221E-8	8.995951819180601E-8
GOTERM_BP_DIRECT	GO:0006468~protein phosphorylation	10	25	3.564793989884135E-9	IKBKB, GSK3B, CDK6, SYK, PRKDC, LCK, CDK2, PIM1, FYN, MAPK3	40	282	19478	17.2677304964539	3.6681663208026904E-6	2.4454486770605164E-7	2.302856917465151E-7
GOTERM_BP_DIRECT	GO:0046777~protein autophosphorylation	8	20	9.30400849976496E-9	PDGFRB, ALK, NTRK2, GSK3B, FLT3, KIT, PIM1, KDR	40	137	19478	28.435036496350364	9.573778913307684E-6	5.86081071760065E-7	5.519072483338221E-7
GOTERM_BP_DIRECT	GO:0038083~peptidyl-tyrosine autophosphorylation	5	12.5	9.682583304102143E-9	ALK, LCK, KDR, EGFR, MAPK3	40	13	19478	187.28846153846155	9.963328620132827E-6	5.86081071760065E-7	5.519072483338221E-7
GOTERM_BP_DIRECT	GO:1904645~response to amyloid-beta	5	12.5	2.4540435244448193E-8	MMP12, MMP2, MMP3, FYN, MMP9	40	16	19478	152.172	2.5251789339431063E-5	1.4028948814742884E-6	1.3210934306594611E-6
GOTERM_BP_DIRECT	GO:0008543~fibroblast growth factor receptor signaling pathway	7	17.5	5.041281840781146E-8	PDGFRB, ALK, NTRK2, FLT3, KIT, KDR, EGFR	40	102	19478	33.41813725490196	5.1873445930716855E-5	2.730252112717789E-6	2.5710537387983844E-6
GOTERM_BP_DIRECT	GO:0051897~positive regulation of phosphatidylinositol 3-kinase/protein kinase B signal transduction	8	20	1.4436830540142803E-7	PDGFRB, NTRK2, FLT3, KIT, KDR, NOX4, EGFR, PIK3CG	40	204	19478	19.09607843137255	1.4854396325481023E-4	7.195195608601263E-6	6.775650675155126E-6
GOTERM_BP_DIRECT	GO:0038084~vascular endothelial growth factor signaling pathway	6	15	1.4684072670614823E-7	ALK, NTRK2, FLT3, KIT, KDR, EGFR	40	62	19478	47.1241935483871	1.510877039599956E-4	7.195195608601263E-6	6.775650675155126E-6
GOTERM_BP_DIRECT	GO:0042127~regulation of cell population proliferation	7	17.5	6.525526390480162E-7	PDGFRB, ALK, FLT3, KIT, KDR, PLA2G4A, EGFR	40	157	19478	21.711146496815285	6.712514945022008E-4	3.05216666172913E-5	2.8741977601705806E-5
GOTERM_BP_DIRECT	GO:1904646~cellular response to amyloid-beta	5	12.5	2.3001614686996026E-6	GSK3B, ABCC1, SYK, PARP1, FYN	40	47	19478	51.8031914893617	0.002364070047877087	1.0290722396921265E-4	9.690680274651805E-5
GOTERM_BP_DIRECT	GO:0043410~positive regulation of MAPK cascade	7	17.5	2.9992853430953913E-6	NTRK2, AR, SYK, FLT3, KIT, KDR, EGFR	40	204	19478	16.70906862745098	0.003081511613112653	1.285943590852149E-4	1.2109614572747643E-4
GOTERM_BP_DIRECT	GO:0045087~innate immune response	9	22.5	1.414242877087886E-5	IKBKB, SYK, PARP1, PRKDC, LCK, ARG1, MMP3, FYN, PIK3CG	40	570	19478	7.688684210526317	0.014447283920233644	5.821023682093738E-4	5.481605391592646E-4
GOTERM_BP_DIRECT	GO:0016477~cell migration	7	17.5	1.5228091267913975E-5	FLT3, MMP2, KIT, CDK1, KDR, MMP9, PIK3CG	40	271	19478	12.578044280442805	0.015547692280516778	6.026809967185954E-4	5.675392476387938E-4
GOTERM_BP_DIRECT	GO:0018105~peptidyl-serine phosphorylation	5	12.5	1.6715049519261926E-5	IKBKB, GSK3B, PRKDC, CDK2, CDK1	40	77	19478	31.620129870129873	0.017052855343770545	6.370291094563156E-4	5.998845549690669E-4
GOTERM_BP_DIRECT	GO:0010629~negative regulation of gene expression	7	17.5	3.246016214502176E-5	GSK3B, TERT, CDK1, KDR, FYN, MAPT, ESR1	40	310	19478	10.995645161290321	0.03285036010280529	0.0011929109588295495	0.0011233534685187885
GOTERM_BP_DIRECT	GO:1990962~xenobiotic transport across blood-brain barrier	3	7.5	5.830044578366773E-5	ABCC1, ABCB1, ABCG2	40	6	19478	243.47499999999997	0.05822878696011491	0.0020686606452204864	0.001948039033254277
GOTERM_BP_DIRECT	GO:0008284~positive regulation of cell population proliferation	8	20	6.17043040139373E-5	PDGFRB, NTRK2, AR, FLT3, KIT, CDK2, KDR, EGFR	40	512	19478	7.608593750000001	0.06152183382986165	0.0021164576276780493	0.001993049019650175
GOTERM_BP_DIRECT	GO:0030574~collagen catabolic process	4	10	7.5052854101917E-5	MMP12, MMP2, MMP3, MMP9	40	41	19478	47.50731707317073	0.07432519188831799	0.0024912705442216966	0.002346006955637341
GOTERM_BP_DIRECT	GO:0022617~extracellular matrix disassembly	4	10	1.1321905094295946E-4	MMP12, MMP2, MMP3, MMP9	40	47	19478	41.44255319148937	0.10997791242502575	0.00364070010688454	0.003428414386366491
GOTERM_BP_DIRECT	GO:0050673~epithelial cell proliferation	4	10	1.4460497802793127E-4	AR, KIT, KDR, EGFR	40	51	19478	38.1921568627451	0.13826655263351384	0.004478560326718832	0.00421741978288683
GOTERM_BP_DIRECT	GO:0009410~response to xenobiotic stimulus	6	15	1.4797964150480106E-4	ABCC1, ABCB1, LCK, MMP2, CDK1, PTGS2	40	255	19478	11.457647058823529	0.14125419350839497	0.004478560326718832	0.00421741978288683
GOTERM_BP_DIRECT	GO:0140115~export across plasma membrane	3	7.5	1.7401754132617713E-4	ABCC1, ABCB1, ABCG2	40	10	19478	146.085	0.16396067871631248	0.004839568919584764	0.004557378312028801
GOTERM_BP_DIRECT	GO:0150077~regulation of neuroinflammatory response	3	7.5	1.7401754132617713E-4	MMP3, PTGS2, MMP9	40	10	19478	146.085	0.16396067871631248	0.004839568919584764	0.004557378312028801
GOTERM_BP_DIRECT	GO:0070633~transepithelial transport	3	7.5	1.7401754132617713E-4	ABCC1, ABCB1, ABCG2	40	10	19478	146.085	0.16396067871631248	0.004839568919584764	0.004557378312028801
GOTERM_BP_DIRECT	GO:0001525~angiogenesis	6	15	1.8333416147843257E-4	PDGFRB, SYK, MMP2, KDR, PTGS2, PIK3CG	40	267	19478	10.942696629213483	0.17193874457227798	0.004964496109508082	0.004675021117700031
GOTERM_BP_DIRECT	GO:0019370~leukotriene biosynthetic process	3	7.5	2.1241899232744564E-4	SYK, ALOX5, PLA2G4A	40	11	19478	132.80454545454546	0.19635878674502805	0.005464478577623539	0.005145850089132371
GOTERM_BP_DIRECT	GO:0071492~cellular response to UV-A	3	7.5	2.1241899232744564E-4	MMP2, MMP3, MMP9	40	11	19478	132.80454545454546	0.19635878674502805	0.005464478577623539	0.005145850089132371
GOTERM_BP_DIRECT	GO:0071230~cellular response to amino acid stimulus	4	10	2.8415069580095537E-4	NTRK2, MMP2, MMP3, EGFR	40	64	19478	30.434375000000003	0.2535544577338852	0.007131489414126417	0.0067156591275884326
GOTERM_BP_DIRECT	GO:0006338~chromatin remodeling	8	20	3.7513528129697526E-4	IKBKB, GSK3B, PRKDC, CDK2, CDK1, PIM1, ESR1, PIK3CG	40	686	19478	5.678717201166181	0.3202883578023836	0.009190814391775893	0.00865490684706593
GOTERM_BP_DIRECT	GO:0070374~positive regulation of ERK1 and ERK2 cascade	5	12.5	7.615754182559855E-4	PDGFRB, KDR, NOX4, EGFR, MAPK3	40	207	19478	11.76207729468599	0.5434055342368171	0.01822467686942812	0.01716201349511744
GOTERM_BP_DIRECT	GO:0032930~positive regulation of superoxide anion generation	3	7.5	8.00857063652695E-4	SYK, MAPT, EGFR	40	21	19478	69.56428571428572	0.5615072849716973	0.018729134511332342	0.017637056697260487
GOTERM_BP_DIRECT	GO:0002223~stimulatory C-type lectin receptor signaling pathway	3	7.5	9.624053954577825E-4	IKBKB, SYK, FYN	40	23	19478	63.51521739130435	0.6287174812916765	0.022007003376134628	0.020723796182190918
GOTERM_BP_DIRECT	GO:0043303~mast cell degranulation	3	7.5	0.0011383108151186933	SYK, KIT, PIK3CG	40	25	19478	58.434000000000005	0.6902497648325789	0.02492174103738586	0.02346857829468114
GOTERM_BP_DIRECT	GO:0046686~response to cadmium ion	3	7.5	0.0011383108151186933	TERT, KIT, CDK1	40	25	19478	58.434000000000005	0.6902497648325789	0.02492174103738586	0.02346857829468114
GOTERM_BP_DIRECT	GO:0045740~positive regulation of DNA replication	3	7.5	0.0018654373653268447	CDK2, CDK1, EGFR	40	32	19478	45.6516	0.8535875536200573	0.039990313519194236	0.037658516812535674
GOTERM_BP_DIRECT	GO:0001934~positive regulation of protein phosphorylation	4	10	0.002037819731481084	NTRK2, KDR, MMP9, EGFR	40	126	19478	15.458730158730159	0.8774279158081217	0.04279421436110277	0.040298924893983075
GOTERM_BP_DIRECT	GO:0035556~intracellular signal transduction	6	15	0.002343955000578137	GSK3B, SYK, LCK, KIT, FYN, MAPK3	40	470	19478	6.216382978723404	0.9106112861318894	0.04823859391189805	0.04542584791120429
GOTERM_BP_DIRECT	GO:0030335~positive regulation of cell migration	5	12.5	0.0025622203955326527	PDGFRB, MMP2, KIT, KDR, EGFR	40	288	19478	8.453993055555555	0.9286321824952628	0.05169656445104117	0.0486821875151204
GOTERM_BP_DIRECT	GO:0071392~cellular response to estradiol stimulus	3	7.5	0.0026240069775201815	MMP2, ESR1, EGFR	40	38	19478	38.44342105263158	0.9330394697543243	0.051925061151312825	0.04889736079263569
GOTERM_BP_DIRECT	GO:0018107~peptidyl-threonine phosphorylation	3	7.5	0.002904078536282074	GSK3B, PRKDC, CDK1	40	40	19478	36.5213	0.9498453655593008	0.05533882988581952	0.05211207595661721
GOTERM_BP_DIRECT	GO:1900182~positive regulation of protein localization to nucleus	3	7.5	0.002904078536282074	PARP1, CDK1, FYN	40	40	19478	36.5213	0.9498453655593008	0.05533882988581952	0.05211207595661721
GOTERM_BP_DIRECT	GO:0001541~ovarian follicle development	3	7.5	0.0031975788993190584	MMP2, KIT, KDR	40	42	19478	34.78214285714286	0.9629534644527639	0.05982379431635112	0.05633552642618486
GOTERM_BP_DIRECT	GO:0006974~DNA damage response	5	12.5	0.0034548542957160435	PARP1, PRKDC, CDK1, MAPT, MAPK3	40	313	19478	7.7787539936102235	0.9715952908599594	0.06272278058082498	0.059065475590689406
GOTERM_BP_DIRECT	GO:0043066~negative regulation of apoptotic process	6	15	0.0034744397406287885	GSK3B, PRKDC, CDK1, PIM1, MMP9, EGFR	40	515	19478	5.6732038834951455	0.9721639635582398	0.06272278058082498	0.059065475590689406
GOTERM_BP_DIRECT	GO:0007566~embryo implantation	3	7.5	0.0036627760390341626	MMP2, PTGS2, MMP9	40	45	19478	32.46333333333334	0.9770839087516804	0.06388129735874837	0.06015644036990006
GOTERM_BP_DIRECT	GO:0043406~positive regulation of MAP kinase activity	3	7.5	0.0036627760390341626	PDGFRB, FLT3, PIK3CG	40	45	19478	32.46333333333334	0.9770839087516804	0.06388129735874837	0.06015644036990006
GOTERM_BP_DIRECT	GO:0034614~cellular response to reactive oxygen species	3	7.5	0.0038244413535041227	MMP2, MMP3, MAPT	40	46	19478	31.757608695652173	0.9806079996781008	0.0646751059108554	0.06090396270905624
GOTERM_BP_DIRECT	GO:0007165~signal transduction	9	22.5	0.003833995588495801	PDGFRB, ALK, AR, CDK6, KIT, CDK2, PLAA, ESR1, EGFR	40	1308	19478	3.3505733944954126	0.9807984399613738	0.0646751059108554	0.06090396270905624
GOTERM_BP_DIRECT	GO:0030198~extracellular matrix organization	4	10	0.0042883614536044605	MMP12, MMP2, MMP3, MMP9	40	164	19478	11.876829268292683	0.9879923670319515	0.07117296670579017	0.06702293949262456
GOTERM_BP_DIRECT	GO:0031334~positive regulation of protein-containing complex assembly	3	7.5	0.004862812422150738	GSK3B, SYK, MMP3	40	52	19478	28.09326923076923	0.9933692669920198	0.0769820612675863	0.07249331133944716
GOTERM_BP_DIRECT	GO:0048146~positive regulation of fibroblast proliferation	3	7.5	0.004862812422150738	CDK6, ESR1, EGFR	40	52	19478	28.09326923076923	0.9933692669920198	0.0769820612675863	0.07249331133944716
GOTERM_BP_DIRECT	GO:0000086~G2/M transition of mitotic cell cycle	3	7.5	0.004862812422150738	ABCB1, CDK2, CDK1	40	52	19478	28.09326923076923	0.9933692669920198	0.0769820612675863	0.07249331133944716
GOTERM_BP_DIRECT	GO:1904707~positive regulation of vascular associated smooth muscle cell proliferation	3	7.5	0.0050471495261179495	TERT, MMP2, MMP9	40	53	19478	27.56320754716981	0.9945200941425383	0.07868964942992986	0.07410133167891353
GOTERM_BP_DIRECT	GO:0048661~positive regulation of smooth muscle cell proliferation	3	7.5	0.005234673703887094	PDGFRB, PTGS2, EGFR	40	54	19478	27.052777777777777	0.995486249459599	0.08039521255671372	0.07570744506069543
GOTERM_BP_DIRECT	GO:0007612~learning	3	7.5	0.006426031444819867	NTRK2, FYN, PTGS2	40	60	19478	24.347499999999997	0.9986847434219566	0.09622385199095033	0.09061313175824186
GOTERM_BP_DIRECT	GO:0000723~telomere maintenance	3	7.5	0.006635507960340218	TERT, PARP1, PRKDC	40	61	19478	23.948360655737705	0.9989412770076352	0.09622385199095033	0.09061313175824186
GOTERM_BP_DIRECT	GO:1902895~positive regulation of miRNA transcription	3	7.5	0.006635507960340218	AR, TERT, EGFR	40	61	19478	23.948360655737705	0.9989412770076352	0.09622385199095033	0.09061313175824186
GOTERM_BP_DIRECT	GO:0071222~cellular response to lipopolysaccharide	4	10	0.0066393522753716945	MMP3, PLAA, PTGS2, MMP9	40	192	19478	10.144791666666666	0.9989454847045925	0.09622385199095033	0.09061313175824186
GOTERM_BP_DIRECT	GO:0030097~hemopoiesis	3	7.5	0.007728922083124739	FLT3, LCK, KIT	40	66	19478	22.134090909090908	0.9996591112577268	0.10671701313895161	0.10049444677516435
GOTERM_BP_DIRECT	GO:0042752~regulation of circadian rhythm	3	7.5	0.007956723928223683	GSK3B, PRKDC, CDK1	40	67	19478	21.803731343283584	0.9997308429328935	0.10671701313895161	0.10049444677516435
GOTERM_BP_DIRECT	GO:0002328~pro-B cell differentiation	2	5	0.007985626833526991	FLT3, PRKDC	40	4	19478	243.47500000000002	0.9997387925195252	0.10671701313895161	0.10049444677516435
GOTERM_BP_DIRECT	GO:0060571~morphogenesis of an epithelial fold	2	5	0.007985626833526991	AR, EGFR	40	4	19478	243.47500000000002	0.9997387925195252	0.10671701313895161	0.10049444677516435
GOTERM_BP_DIRECT	GO:2001225~regulation of chloride transport	2	5	0.007985626833526991	ABCB1, CA2	40	4	19478	243.47500000000002	0.9997387925195252	0.10671701313895161	0.10049444677516435
GOTERM_BP_DIRECT	GO:0032765~positive regulation of mast cell cytokine production	2	5	0.007985626833526991	SYK, KIT	40	4	19478	243.47500000000002	0.9997387925195252	0.10671701313895161	0.10049444677516435
GOTERM_BP_DIRECT	GO:0007623~circadian rhythm	3	7.5	0.00889791562891978	NTRK2, GSK3B, EGFR	40	71	19478	20.575352112676057	0.9998986502243948	0.11589816686276525	0.10914025625852236
GOTERM_BP_DIRECT	GO:0030183~B cell differentiation	3	7.5	0.00889791562891978	SYK, FLT3, KIT	40	71	19478	20.575352112676057	0.9998986502243948	0.11589816686276525	0.10914025625852236
GOTERM_BP_DIRECT	GO:0045944~positive regulation of transcription by RNA polymerase II	8	20	0.009174320618146044	MMP12, IKBKB, AR, PARP1, PRKDC, ESR1, EGFR, MAPK3	40	1205	19478	3.2328630705394192	0.9999239368870978	0.1180046989509035	0.11112395848729396
GOTERM_BP_DIRECT	GO:0002327~immature B cell differentiation	2	5	0.009972304483600003	PRKDC, KIT	40	5	19478	194.78000000000003	0.9999668016188578	0.12668520140277043	0.11929830919269635
GOTERM_BP_DIRECT	GO:0030163~protein catabolic process	3	7.5	0.010140951894648	MMP2, MMP3, FYN	40	76	19478	19.22171052631579	0.9999721397765344	0.12725657926332673	0.11983637055992576
GOTERM_BP_DIRECT	GO:0006954~inflammatory response	5	12.5	0.010635441523632334	IKBKB, KIT, NOX4, PLAA, PIK3CG	40	432	19478	5.63599537037037	0.9999833396967396	0.13185384732310448	0.12416557634216543
GOTERM_BP_DIRECT	GO:0071260~cellular response to mechanical stimulus	3	7.5	0.011187672906424318	PTGS2, EGFR, MAPK3	40	80	19478	18.2606	0.9999906206179721	0.1370489931036979	0.12905779817053767
GOTERM_BP_DIRECT	GO:0000082~G1/S transition of mitotic cell cycle	3	7.5	0.011728200296910766	CDK6, CDK2, CDK1	40	82	19478	17.815243902439022	0.9999946565881189	0.1419802130061315	0.13370148338478274
GOTERM_BP_DIRECT	GO:0150104~transport across blood-brain barrier	3	7.5	0.012560182902422527	ABCC1, ABCB1, ABCG2	40	85	19478	17.18647058823529	0.9999977538230267	0.15028404891386954	0.14152113060985383
GOTERM_BP_DIRECT	GO:0032355~response to estradiol	3	7.5	0.0128431143666975	PTGS2, ESR1, CYP19A1	40	86	19478	16.986627906976743	0.9999983274528863	0.15179285696418024	0.1429419615143738
GOTERM_BP_DIRECT	GO:0048511~rhythmic process	3	7.5	0.013128828250546202	GSK3B, PRKDC, CDK1	40	87	19478	16.791379310344826	0.9999987583017582	0.15179285696418024	0.1429419615143738
GOTERM_BP_DIRECT	GO:0060326~cell chemotaxis	3	7.5	0.013128828250546202	PDGFRB, ABCC1, KIT	40	87	19478	16.791379310344826	0.9999987583017582	0.15179285696418024	0.1429419615143738
GOTERM_BP_DIRECT	GO:0003015~heart process	2	5	0.013934036623155161	NOX4, FYN	40	7	19478	139.12857142857143	0.9999994639055149	0.15584917049159414	0.1467617553025799
GOTERM_BP_DIRECT	GO:0002318~myeloid progenitor cell differentiation	2	5	0.013934036623155161	FLT3, KIT	40	7	19478	139.12857142857143	0.9999994639055149	0.15584917049159414	0.1467617553025799
GOTERM_BP_DIRECT	GO:0060736~prostate gland growth	2	5	0.013934036623155161	AR, CYP19A1	40	7	19478	139.12857142857143	0.9999994639055149	0.15584917049159414	0.1467617553025799
GOTERM_BP_DIRECT	GO:0060740~prostate gland epithelium morphogenesis	2	5	0.01590910583201617	AR, MMP2	40	8	19478	121.73750000000001	0.9999999318863009	0.17602655807682407	0.16576261883036206
GOTERM_BP_DIRECT	GO:0010628~positive regulation of gene expression	5	12.5	0.016126303652555726	NTRK2, GSK3B, AR, CDK6, CDK1	40	489	19478	4.979038854805726	0.9999999457260907	0.1765315580689345	0.16623817275879252
GOTERM_BP_DIRECT	GO:0050727~regulation of inflammatory response	3	7.5	0.01741449872066904	ALOX5, PTGS2, ESR1	40	101	19478	14.463861386138614	0.9999999859041351	0.18862651772177305	0.17762788695082418
GOTERM_BP_DIRECT	GO:0051901~positive regulation of mitochondrial depolarization	2	5	0.017880320258498325	PARP1, KDR	40	9	19478	108.21111111111112	0.9999999913467047	0.19165468277077893	0.18047948260921748
GOTERM_BP_DIRECT	GO:0006606~protein import into nucleus	3	7.5	0.019070721437448108	MMP12, SYK, TERT	40	106	19478	13.781603773584905	0.9999999975157764	0.19828417626859043	0.18672241671940148
GOTERM_BP_DIRECT	GO:1905039~carboxylic acid transmembrane transport	2	5	0.01984768722610769	ABCC1, ABCB1	40	10	19478	97.39000000000001	0.9999999989007853	0.19828417626859043	0.18672241671940148
GOTERM_BP_DIRECT	GO:0051093~negative regulation of developmental process	2	5	0.01984768722610769	GSK3B, KIT	40	10	19478	97.39000000000001	0.9999999989007853	0.19828417626859043	0.18672241671940148
GOTERM_BP_DIRECT	GO:0001945~lymph vessel development	2	5	0.01984768722610769	SYK, KDR	40	10	19478	97.39000000000001	0.9999999989007853	0.19828417626859043	0.18672241671940148
GOTERM_BP_DIRECT	GO:0043586~tongue development	2	5	0.01984768722610769	KIT, EGFR	40	10	19478	97.39000000000001	0.9999999989007853	0.19828417626859043	0.18672241671940148
GOTERM_BP_DIRECT	GO:1990416~cellular response to brain-derived neurotrophic factor stimulus	2	5	0.01984768722610769	NTRK2, MAPT	40	10	19478	97.39000000000001	0.9999999989007853	0.19828417626859043	0.18672241671940148
GOTERM_BP_DIRECT	GO:0009624~response to nematode	2	5	0.01984768722610769	ARG1, PTGS2	40	10	19478	97.39000000000001	0.9999999989007853	0.19828417626859043	0.18672241671940148
GOTERM_BP_DIRECT	GO:0008584~male gonad development	3	7.5	0.020095205975841128	AR, KIT, ESR1	40	109	19478	13.40229357798165	0.999999999152353	0.19882660528019733	0.18723321721721203
GOTERM_BP_DIRECT	GO:1902036~regulation of hematopoietic stem cell differentiation	2	5	0.021811214050674568	CDK6, PRKDC	40	11	19478	88.53636363636365	0.9999999998603832	0.2117333892277748	0.19938741901041185
GOTERM_BP_DIRECT	GO:0048699~generation of neurons	2	5	0.021811214050674568	CDK6, MAPT	40	11	19478	88.53636363636365	0.9999999998603832	0.2117333892277748	0.19938741901041185
GOTERM_BP_DIRECT	GO:0007005~mitochondrion organization	3	7.5	0.022211980877899717	GSK3B, TERT, PARP1	40	115	19478	12.703043478260868	0.9999999999084184	0.21360867591924118	0.2011533595391105
GOTERM_BP_DIRECT	GO:0010389~regulation of G2/M transition of mitotic cell cycle	2	5	0.02377090802634502	CDK6, CDK2	40	12	19478	81.15833333333333	0.9999999999822685	0.2203627419739552	0.2075136025002552
GOTERM_BP_DIRECT	GO:0034121~regulation of toll-like receptor signaling pathway	2	5	0.02377090802634502	IKBKB, ESR1	40	12	19478	81.15833333333333	0.9999999999822685	0.2203627419739552	0.2075136025002552
GOTERM_BP_DIRECT	GO:0019372~lipoxygenase pathway	2	5	0.02377090802634502	ALOX5, PTGS2	40	12	19478	81.15833333333333	0.9999999999822685	0.2203627419739552	0.2075136025002552
GOTERM_BP_DIRECT	GO:0050730~regulation of peptidyl-tyrosine phosphorylation	2	5	0.02377090802634502	FYN, EGFR	40	12	19478	81.15833333333333	0.9999999999822685	0.2203627419739552	0.2075136025002552
GOTERM_BP_DIRECT	GO:0051092~positive regulation of NF-kappaB transcription factor activity	3	7.5	0.024043631407155725	ALK, IKBKB, AR	40	120	19478	12.173749999999998	0.999999999986699	0.22090086355324323	0.2080203467279812
GOTERM_BP_DIRECT	GO:0050852~T cell receptor signaling pathway	3	7.5	0.024417215284635623	IKBKB, LCK, FYN	40	121	19478	12.073140495867769	0.9999999999910301	0.22234791617601818	0.20938302310453025
GOTERM_BP_DIRECT	GO:0000165~MAPK cascade	3	7.5	0.024793192320432336	AR, EGFR, MAPK3	40	122	19478	11.974180327868853	0.999999999993967	0.2237911833133761	0.21074213472367484
GOTERM_BP_DIRECT	GO:0033148~positive regulation of intracellular estrogen receptor signaling pathway	2	5	0.02572677644242599	AR, PARP1	40	13	19478	74.91538461538462	0.9999999999977484	0.2282142496487616	0.2149072963164723
GOTERM_BP_DIRECT	GO:0045737~positive regulation of cyclin-dependent protein serine/threonine kinase activity	2	5	0.02572677644242599	PIM1, EGFR	40	13	19478	74.91538461538462	0.9999999999977484	0.2282142496487616	0.2149072963164723
GOTERM_BP_DIRECT	GO:0071498~cellular response to fluid shear stress	2	5	0.027678826569796103	MMP2, PTGS2	40	14	19478	69.56428571428572	0.9999999999997141	0.2393404415152957	0.22538473063976824
GOTERM_BP_DIRECT	GO:0051000~positive regulation of nitric-oxide synthase activity	2	5	0.027678826569796103	TERT, ESR1	40	14	19478	69.56428571428572	0.9999999999997141	0.2393404415152957	0.22538473063976824
GOTERM_BP_DIRECT	GO:1990748~cellular detoxification	2	5	0.027678826569796103	PIM1, ABCG2	40	14	19478	69.56428571428572	0.9999999999997141	0.2393404415152957	0.22538473063976824
GOTERM_BP_DIRECT	GO:1900034~regulation of cellular response to heat	2	5	0.02962706566552341	GSK3B, MAPT	40	15	19478	64.92666666666666	0.9999999999999637	0.25405208808186325	0.23923855524910154
GOTERM_BP_DIRECT	GO:0008360~regulation of cell shape	3	7.5	0.030712924970363906	KIT, KDR, FYN	40	137	19478	10.663138686131386	0.9999999999999886	0.26118677516119393	0.2459572255891126
GOTERM_BP_DIRECT	GO:0090336~positive regulation of brown fat cell differentiation	2	5	0.031571500976507044	PIM1, PTGS2	40	16	19478	60.868750000000006	0.9999999999999953	0.2641225569498028	0.24872182476614085
GOTERM_BP_DIRECT	GO:0160049~negative regulation of cGAS/STING signaling pathway	2	5	0.031571500976507044	PARP1, PRKDC	40	16	19478	60.868750000000006	0.9999999999999953	0.2641225569498028	0.24872182476614085
GOTERM_BP_DIRECT	GO:0071732~cellular response to nitric oxide	2	5	0.03351213973195967	CDK2, MMP3	40	17	19478	57.28823529411765	0.9999999999999994	0.26940618581395703	0.25369737031460093
GOTERM_BP_DIRECT	GO:0035162~embryonic hemopoiesis	2	5	0.03351213973195967	KIT, KDR	40	17	19478	57.28823529411765	0.9999999999999994	0.26940618581395703	0.25369737031460093
GOTERM_BP_DIRECT	GO:0006691~leukotriene metabolic process	2	5	0.03351213973195967	ABCC1, ALOX5	40	17	19478	57.28823529411765	0.9999999999999994	0.26940618581395703	0.25369737031460093
GOTERM_BP_DIRECT	GO:0031571~mitotic G1 DNA damage checkpoint signaling	2	5	0.03351213973195967	PRKDC, CDK2	40	17	19478	57.28823529411765	0.9999999999999994	0.26940618581395703	0.25369737031460093
GOTERM_BP_DIRECT	GO:2000573~positive regulation of DNA biosynthetic process	2	5	0.03351213973195967	PDGFRB, NOX4	40	17	19478	57.28823529411765	0.9999999999999994	0.26940618581395703	0.25369737031460093
GOTERM_BP_DIRECT	GO:0035234~ectopic germ cell programmed cell death	2	5	0.035448989151199366	PRKDC, KIT	40	18	19478	54.10555555555556	0.9999999999999999	0.27845045676781793	0.2622142785306274
GOTERM_BP_DIRECT	GO:0060749~mammary gland alveolus development	2	5	0.035448989151199366	AR, ESR1	40	18	19478	54.10555555555556	0.9999999999999999	0.27845045676781793	0.2622142785306274
GOTERM_BP_DIRECT	GO:0048143~astrocyte activation	2	5	0.035448989151199366	MAPT, EGFR	40	18	19478	54.10555555555556	0.9999999999999999	0.27845045676781793	0.2622142785306274
GOTERM_BP_DIRECT	GO:0060065~uterus development	2	5	0.037382056438347945	ESR1, CYP19A1	40	19	19478	51.25789473684211	1	0.2892190682335341	0.27235498262224933
GOTERM_BP_DIRECT	GO:0071391~cellular response to estrogen stimulus	2	5	0.037382056438347945	AR, ESR1	40	19	19478	51.25789473684211	1	0.2892190682335341	0.27235498262224933
GOTERM_BP_DIRECT	GO:0001516~prostaglandin biosynthetic process	2	5	0.0393113487863066	PLA2G4A, PTGS2	40	20	19478	48.69500000000001	1	0.3001638300491353	0.2826615659063286
GOTERM_BP_DIRECT	GO:0043524~negative regulation of neuron apoptotic process	3	7.5	0.03938009432131513	NTRK2, TERT, KDR	40	157	19478	9.304777070063695	1	0.3001638300491353	0.2826615659063286
GOTERM_BP_DIRECT	GO:0000122~negative regulation of transcription by RNA polymerase II	6	15	0.041071887521270556	MMP12, AR, CDK6, PARP1, CDK2, ESR1	40	958	19478	3.049791231732777	1	0.30391003983445103	0.2861893378032877
GOTERM_BP_DIRECT	GO:0045780~positive regulation of bone resorption	2	5	0.04123687337260658	SYK, EGFR	40	21	19478	46.37619047619048	1	0.30391003983445103	0.2861893378032877
GOTERM_BP_DIRECT	GO:0021954~central nervous system neuron development	2	5	0.04123687337260658	NTRK2, MAPT	40	21	19478	46.37619047619048	1	0.30391003983445103	0.2861893378032877
GOTERM_BP_DIRECT	GO:0042759~long-chain fatty acid biosynthetic process	2	5	0.04123687337260658	ALOX5, PTGS2	40	21	19478	46.37619047619048	1	0.30391003983445103	0.2861893378032877
GOTERM_BP_DIRECT	GO:0006915~apoptotic process	5	12.5	0.04134830473938109	PARP1, CDK1, PIM1, MMP9, MAPK3	40	656	19478	3.7115091463414633	1	0.30391003983445103	0.2861893378032877
GOTERM_BP_DIRECT	GO:0010803~regulation of tumor necrosis factor-mediated signaling pathway	2	5	0.043158637362594905	IKBKB, SYK	40	22	19478	44.26818181818182	1	0.3149662258589373	0.29660084825783306
GOTERM_BP_DIRECT	GO:0071168~protein localization to chromatin	2	5	0.04507664790714432	PARP1, ESR1	40	23	19478	42.34347826086957	1	0.3198887634238035	0.301236357393261
GOTERM_BP_DIRECT	GO:0030520~estrogen receptor signaling pathway	2	5	0.04507664790714432	AR, ESR1	40	23	19478	42.34347826086957	1	0.3198887634238035	0.301236357393261
GOTERM_BP_DIRECT	GO:0070498~interleukin-1-mediated signaling pathway	2	5	0.04507664790714432	IKBKB, MAPK3	40	23	19478	42.34347826086957	1	0.3198887634238035	0.301236357393261
GOTERM_BP_DIRECT	GO:0038096~Fc-gamma receptor signaling pathway involved in phagocytosis	2	5	0.04507664790714432	SYK, FYN	40	23	19478	42.34347826086957	1	0.3198887634238035	0.301236357393261
GOTERM_BP_DIRECT	GO:0042327~positive regulation of phosphorylation	2	5	0.04699091214376491	AR, EGFR	40	24	19478	40.579166666666666	1	0.32235765730622734	0.3035612924487213
GOTERM_BP_DIRECT	GO:0038095~Fc-epsilon receptor signaling pathway	2	5	0.04699091214376491	IKBKB, SYK	40	24	19478	40.579166666666666	1	0.32235765730622734	0.3035612924487213
GOTERM_BP_DIRECT	GO:0042531~positive regulation of tyrosine phosphorylation of STAT protein	2	5	0.04699091214376491	FLT3, KIT	40	24	19478	40.579166666666666	1	0.32235765730622734	0.3035612924487213
GOTERM_BP_DIRECT	GO:0016310~phosphorylation	2	5	0.04699091214376491	ALK, MAPK3	40	24	19478	40.579166666666666	1	0.32235765730622734	0.3035612924487213
GOTERM_BP_DIRECT	GO:0051403~stress-activated MAPK cascade	2	5	0.04699091214376491	IKBKB, MAPK3	40	24	19478	40.579166666666666	1	0.32235765730622734	0.3035612924487213
GOTERM_BP_DIRECT	GO:0046697~decidualization	2	5	0.048901437199395895	PARP1, PTGS2	40	25	19478	38.956	1	0.3310498610406472	0.3117466621461488
GOTERM_BP_DIRECT	GO:0036120~cellular response to platelet-derived growth factor stimulus	2	5	0.048901437199395895	PDGFRB, FYN	40	25	19478	38.956	1	0.3310498610406472	0.3117466621461488
GOTERM_BP_DIRECT	GO:2000773~negative regulation of cellular senescence	2	5	0.05080823018519835	CDK6, TERT	40	26	19478	37.45769230769231	1	0.33513890295236604	0.31559727595805903
GOTERM_BP_DIRECT	GO:0001954~positive regulation of cell-matrix adhesion	2	5	0.05080823018519835	GSK3B, CDK6	40	26	19478	37.45769230769231	1	0.33513890295236604	0.31559727595805903
GOTERM_BP_DIRECT	GO:0050900~leukocyte migration	2	5	0.05080823018519835	LCK, FYN	40	26	19478	37.45769230769231	1	0.33513890295236604	0.31559727595805903
GOTERM_BP_DIRECT	GO:0045332~phospholipid translocation	2	5	0.05080823018519835	ABCC1, ABCB1	40	26	19478	37.45769230769231	1	0.33513890295236604	0.31559727595805903
GOTERM_BP_DIRECT	GO:0002862~negative regulation of inflammatory response to antigenic stimulus	2	5	0.05271129819902338	SYK, FYN	40	27	19478	36.07037037037037	1	0.3454772346929621	0.32533278952136085
GOTERM_BP_DIRECT	GO:0030154~cell differentiation	5	12.5	0.053280965013276345	NTRK2, GSK3B, SYK, KDR, FYN	40	713	19478	3.414796633941094	1	0.3462723436699518	0.3260815364588759
GOTERM_BP_DIRECT	GO:0045893~positive regulation of DNA-templated transcription	5	12.5	0.053505639109351154	IKBKB, AR, CDK2, PIM1, ESR1	40	714	19478	3.4100140056022408	1	0.3462723436699518	0.3260815364588759
GOTERM_BP_DIRECT	GO:0010332~response to gamma radiation	2	5	0.054610648327008245	PARP1, PRKDC	40	28	19478	34.78214285714286	1	0.3512147320530718	0.3307357389304437
GOTERM_BP_DIRECT	GO:0008285~negative regulation of cell population proliferation	4	10	0.05532501056274016	AR, CDK6, NOX4, PTGS2	40	433	19478	4.498383371824481	1	0.35359898055316535	0.3329809641943802
GOTERM_BP_DIRECT	GO:0023019~signal transduction involved in regulation of gene expression	2	5	0.0565062876470455	IKBKB, PARP1	40	29	19478	33.58275862068965	1	0.3567176072933118	0.33591774680973674
GOTERM_BP_DIRECT	GO:0030518~nuclear receptor-mediated steroid hormone signaling pathway	2	5	0.0565062876470455	AR, ESR1	40	29	19478	33.58275862068965	1	0.3567176072933118	0.33591774680973674
GOTERM_BP_DIRECT	GO:0007631~feeding behavior	2	5	0.058398223208115024	NTRK2, FYN	40	30	19478	32.46333333333333	1	0.3664132419582339	0.3450480383455089
GOTERM_BP_DIRECT	GO:0097421~liver regeneration	2	5	0.060286462065196104	FLT3, EGFR	40	31	19478	31.416129032258066	1	0.3714656854196814	0.34980587868967083
GOTERM_BP_DIRECT	GO:0045907~positive regulation of vasoconstriction	2	5	0.060286462065196104	PTGS2, EGFR	40	31	19478	31.416129032258066	1	0.3714656854196814	0.34980587868967083
GOTERM_BP_DIRECT	GO:0048010~vascular endothelial growth factor receptor signaling pathway	2	5	0.060286462065196104	KDR, FYN	40	31	19478	31.416129032258066	1	0.3714656854196814	0.34980587868967083
GOTERM_BP_DIRECT	GO:0051968~positive regulation of synaptic transmission, glutamatergic	2	5	0.06405187778066186	PTGS2, EGFR	40	33	19478	29.512121212121215	1	0.3877022484488297	0.36509570334977265
GOTERM_BP_DIRECT	GO:0070507~regulation of microtubule cytoskeleton organization	2	5	0.06405187778066186	GSK3B, MAPT	40	33	19478	29.512121212121215	1	0.3877022484488297	0.36509570334977265
GOTERM_BP_DIRECT	GO:0060045~positive regulation of cardiac muscle cell proliferation	2	5	0.06405187778066186	CDK1, PIM1	40	33	19478	29.512121212121215	1	0.3877022484488297	0.36509570334977265
GOTERM_BP_DIRECT	GO:0035987~endodermal cell differentiation	2	5	0.06592906866813987	MMP2, MMP9	40	34	19478	28.644117647058824	1	0.39442448639253447	0.3714259740664391
GOTERM_BP_DIRECT	GO:0045824~negative regulation of innate immune response	2	5	0.06592906866813987	PARP1, PIM1	40	34	19478	28.644117647058824	1	0.39442448639253447	0.3714259740664391
GOTERM_BP_DIRECT	GO:0007507~heart development	3	7.5	0.0666366921977223	TERT, PRKDC, MMP2	40	211	19478	6.923459715639811	1	0.39635350445928463	0.3732425129456237
GOTERM_BP_DIRECT	GO:0090050~positive regulation of cell migration involved in sprouting angiogenesis	2	5	0.06780259090093624	KDR, PTGS2	40	35	19478	27.825714285714287	1	0.3986792344975051	0.3754326319028984
GOTERM_BP_DIRECT	GO:1990090~cellular response to nerve growth factor stimulus	2	5	0.06780259090093624	PARP1, MAPT	40	35	19478	27.825714285714287	1	0.3986792344975051	0.3754326319028984
GOTERM_BP_DIRECT	GO:0030225~macrophage differentiation	2	5	0.06967245146676998	PARP1, MMP9	40	36	19478	27.05277777777778	1	0.40734632135969495	0.38359434926875063
GOTERM_BP_DIRECT	GO:0031100~animal organ regeneration	2	5	0.0715386573310734	FLT3, CDK1	40	37	19478	26.321621621621624	1	0.41355774378468835	0.38944358962814674
GOTERM_BP_DIRECT	GO:2000352~negative regulation of endothelial cell apoptotic process	2	5	0.0715386573310734	TERT, KDR	40	37	19478	26.321621621621624	1	0.41355774378468835	0.38944358962814674
GOTERM_BP_DIRECT	GO:0002250~adaptive immune response	4	10	0.0750203993242756	SYK, ARG1, FYN, PIK3CG	40	492	19478	3.9589430894308943	1	0.43023709228491086	0.4051503813645079
GOTERM_BP_DIRECT	GO:0019369~arachidonate metabolic process	2	5	0.0752601327612089	ALOX5, PLA2G4A	40	39	19478	24.971794871794874	1	0.43023709228491086	0.4051503813645079
GOTERM_BP_DIRECT	GO:0033077~T cell differentiation in thymus	2	5	0.07711541620095609	CDK6, PRKDC	40	40	19478	24.347500000000004	1	0.435998699290021	0.4105760346083871
GOTERM_BP_DIRECT	GO:0050850~positive regulation of calcium-mediated signaling	2	5	0.07711541620095609	PDGFRB, SYK	40	40	19478	24.347500000000004	1	0.435998699290021	0.4105760346083871
GOTERM_BP_DIRECT	GO:0030217~T cell differentiation	2	5	0.07896707268736243	LCK, KIT	40	41	19478	23.753658536585366	1	0.44161477062660837	0.4158646382285554
GOTERM_BP_DIRECT	GO:0048144~fibroblast proliferation	2	5	0.07896707268736243	CDK1, ESR1	40	41	19478	23.753658536585366	1	0.44161477062660837	0.4158646382285554
GOTERM_BP_DIRECT	GO:0032092~positive regulation of protein binding	2	5	0.08081510912112683	GSK3B, TERT	40	42	19478	23.18809523809524	1	0.44709003917010487	0.4210206491310317
GOTERM_BP_DIRECT	GO:2000648~positive regulation of stem cell proliferation	2	5	0.08081510912112683	TERT, KDR	40	42	19478	23.18809523809524	1	0.44709003917010487	0.4210206491310317
GOTERM_BP_DIRECT	GO:0042307~positive regulation of protein import into nucleus	2	5	0.08265953239444424	CDK1, PTGS2	40	43	19478	22.648837209302325	1	0.4524290363504421	0.42604833452242796
GOTERM_BP_DIRECT	GO:0031295~T cell costimulation	2	5	0.08265953239444424	LCK, FYN	40	43	19478	22.648837209302325	1	0.4524290363504421	0.42604833452242796
GOTERM_BP_DIRECT	GO:0030148~sphingolipid biosynthetic process	2	5	0.0845003493891732	ABCC1, ABCG2	40	44	19478	22.13409090909091	1	0.4600574577854985	0.4332319500429039
GOTERM_BP_DIRECT	GO:0006366~transcription by RNA polymerase II	3	7.5	0.085020736601503	AR, PARP1, ESR1	40	243	19478	6.011728395061728	1	0.4604544103312978	0.43360575666766527
GOTERM_BP_DIRECT	GO:0055085~transmembrane transport	3	7.5	0.0868169256985958	ABCC1, ABCB1, ABCG2	40	246	19478	5.938414634146341	1	0.4677205054652098	0.44044817278502263
GOTERM_BP_DIRECT	GO:0042177~negative regulation of protein catabolic process	2	5	0.08817119197849847	FYN, EGFR	40	46	19478	21.171739130434784	1	0.47254248200976523	0.4449889845164845
GOTERM_BP_DIRECT	GO:0048286~lung alveolus development	2	5	0.0900012312658472	MMP12, KDR	40	47	19478	20.721276595744683	1	0.4773776648069937	0.4495422324567317
GOTERM_BP_DIRECT	GO:0045429~positive regulation of nitric oxide biosynthetic process	2	5	0.0900012312658472	PTGS2, ESR1	40	47	19478	20.721276595744683	1	0.4773776648069937	0.4495422324567317
GOTERM_BP_DIRECT	GO:0014823~response to activity	2	5	0.09728566758195392	MMP2, CDK1	40	51	19478	19.09607843137255	1	0.5133689843170799	0.4834349327534018
GOTERM_BP_DIRECT	GO:0072089~stem cell proliferation	2	5	0.09909788042712142	ABCB1, KDR	40	52	19478	18.728846153846156	1	0.5202638722423875	0.4899277863973503

## Sheet: CC
Category	Term	Count	%	PValue	Genes	List Total	Pop Hits	Pop Total	Fold Enrichment	Bonferroni	Benjamini	FDR
GOTERM_CC_DIRECT	GO:0045121~membrane raft	7	17.5	2.5078213938494893E-6	IKBKB, LCK, KDR, FYN, MAPT, EGFR, ABCG2	40	211	20795	17.247037914691944	3.961577858522247E-4	2.329693507833357E-4	2.1527547604029756E-4
GOTERM_CC_DIRECT	GO:0043235~receptor complex	7	17.5	2.9489791238396924E-6	PDGFRB, ALK, NTRK2, FLT3, KIT, KDR, EGFR	40	217	20795	16.77016129032258	4.65830855681415E-4	2.329693507833357E-4	2.1527547604029756E-4
GOTERM_CC_DIRECT	GO:0005829~cytosol	25	62.5	8.732130429417538E-6	GSK3B, PRKDC, PTGS2, EGFR, PIK3CG, IKBKB, TERT, CA2, ALOX5, PIM1, FYN, MAPK3, NTRK2, SYK, PARP1, ARG1, MMP3, PLA2G4A, ESR1, AR, CDK6, LCK, CDK2, CDK1, MAPT	40	5713	20795	2.274964992123228	0.0013787313071152996	4.5989220261599033E-4	4.2496368089832014E-4
GOTERM_CC_DIRECT	GO:0005737~cytoplasm	25	62.5	2.195716032058334E-5	GSK3B, ABCB1, PTGS2, EGFR, PIK3CG, IKBKB, TERT, CA2, PIM1, FYN, MAPK3, PDGFRB, NTRK2, SYK, ARG1, PLA2G4A, ESR1, MMP12, AR, CDK6, LCK, CDK2, CDK1, PLAA, MAPT	40	6004	20795	2.164702698201199	0.0034632584565233993	7.897444006077835E-4	7.297638132198505E-4
GOTERM_CC_DIRECT	GO:0005886~plasma membrane	24	60	2.4991911411638717E-5	PDGFRB, ALK, NTRK2, GSK3B, ABCC1, ABCB1, SYK, FLT3, MMP2, ESR1, EGFR, PIK3CG, AR, TERT, CA2, LCK, KIT, PIM1, KDR, NOX4, FYN, MAPT, ABCG2, MAPK3	40	5597	20795	2.2292299446131856	0.003940985201274172	7.897444006077835E-4	7.297638132198505E-4
GOTERM_CC_DIRECT	GO:0005634~nucleus	25	62.5	4.4842395561177985E-5	GSK3B, PRKDC, EGFR, IKBKB, TERT, KDR, PIM1, FYN, MAPK3, PDGFRB, SYK, PARP1, ARG1, MMP2, MMP3, PLA2G4A, ESR1, MMP12, AR, CDK6, CDK2, CDK1, NOX4, PLAA, MAPT	40	6244	20795	2.0814982383087766	0.007060216100034378	0.0011808497497776869	0.0010911649586553308
GOTERM_CC_DIRECT	GO:0032991~protein-containing complex	8	20	2.640730434014187E-4	ALK, AR, SYK, PARP1, PRKDC, PTGS2, ESR1, EGFR	40	691	20795	6.018813314037628	0.040870379283683644	0.00596050583677488	0.005507809190943876
GOTERM_CC_DIRECT	GO:0000781~chromosome, telomeric region	5	12.5	3.0988562574478447E-4	TERT, PARP1, PRKDC, CDK2, CDK1	40	174	20795	14.938936781609193	0.04778984426869637	0.006120241108459493	0.0056554126698423164
GOTERM_CC_DIRECT	GO:0005635~nuclear envelope	5	12.5	6.529840196863007E-4	PARP1, ALOX5, CDK2, PLA2G4A, MAPK3	40	212	20795	12.26120283018868	0.09805810093138834	0.011463497234492834	0.010592851874911099
GOTERM_CC_DIRECT	GO:0000307~cyclin-dependent protein kinase holoenzyme complex	3	7.5	0.003367165710518704	CDK6, CDK2, CDK1	40	46	20795	33.90489130434782	0.4131053132644015	0.05320121822619552	0.04916061937357308
GOTERM_CC_DIRECT	GO:0016324~apical plasma membrane	5	12.5	0.007347172214985911	PDGFRB, ABCC1, ABCB1, EGFR, ABCG2	40	414	20795	6.278683574879227	0.6881206011218413	0.10171625350482269	0.09399096842850704
GOTERM_CC_DIRECT	GO:0005667~transcription regulator complex	4	10	0.008369058832675285	PARP1, PRKDC, CDK2, ESR1	40	223	20795	9.325112107623319	0.7349602894861225	0.10171625350482269	0.09399096842850704
GOTERM_CC_DIRECT	GO:0031012~extracellular matrix	4	10	0.008369058832675285	MMP12, MMP2, MMP3, MMP9	40	223	20795	9.325112107623319	0.7349602894861225	0.10171625350482269	0.09399096842850704
GOTERM_CC_DIRECT	GO:0098591~external side of apical plasma membrane	2	5	0.011201417396067857	ABCB1, ABCG2	40	6	20795	173.29166666666666	0.8313299544084108	0.12641599632705153	0.11681478141613623
GOTERM_CC_DIRECT	GO:0005739~mitochondrion	9	22.5	0.01312656878296271	GSK3B, PARP1, MMP2, MMP3, CDK1, NOX4, FYN, MAPT, MAPK3	40	1721	20795	2.71869552585706	0.8760318265504465	0.1382665245138739	0.1277652694875037
GOTERM_CC_DIRECT	GO:0005768~endosome	4	10	0.019849102066092753	CDK2, KDR, FYN, EGFR	40	308	20795	6.751623376623376	0.9578997325922756	0.1916308144959275	0.1770765754202874
GOTERM_CC_DIRECT	GO:0005615~extracellular space	9	22.5	0.020618505357156754	MMP12, TTR, ARG1, ALOX5, MMP2, KIT, MMP3, MMP9, EGFR	40	1867	20795	2.5060926620246384	0.9628123085528612	0.1916308144959275	0.1770765754202874
GOTERM_CC_DIRECT	GO:0016020~membrane	17	42.5	0.029340885616543726	PDGFRB, ALK, NTRK2, ABCC1, ABCB1, PARP1, FLT3, PRKDC, ESR1, CYP19A1, EGFR, PIK3CG, AR, KIT, CDK1, NOX4, MAPT	40	5415	20795	1.6321098799630656	0.9909521701203329	0.2575477737452172	0.237987183334188
GOTERM_CC_DIRECT	GO:0097038~perinuclear endoplasmic reticulum	2	5	0.03142067432758801	NOX4, FYN	40	17	20795	61.161764705882355	0.9935529538761659	0.2612877128294161	0.24144307641199206
GOTERM_CC_DIRECT	GO:0005925~focal adhesion	4	10	0.04717134799106184	PDGFRB, NOX4, EGFR, MAPK3	40	433	20795	4.802540415704388	0.999516563227672	0.361017304743088	0.3335982689398155
GOTERM_CC_DIRECT	GO:0048471~perinuclear region of cytoplasm	5	12.5	0.05096520072679875	NTRK2, ALOX5, NOX4, FYN, EGFR	40	750	20795	3.4658333333333333	0.9997426182682995	0.361017304743088	0.3335982689398155
GOTERM_CC_DIRECT	GO:0097386~glial cell projection	2	5	0.05301862895387989	FYN, MAPT	40	29	20795	35.85344827586207	0.9998172123553345	0.361017304743088	0.3335982689398155
GOTERM_CC_DIRECT	GO:0070062~extracellular exosome	9	22.5	0.05323594726551406	ALK, ABCC1, ABCB1, TTR, CA2, LCK, CDK1, PLAA, MMP9	40	2242	20795	2.086920160570919	0.999823722011752	0.361017304743088	0.3335982689398155
GOTERM_CC_DIRECT	GO:0030425~dendrite	4	10	0.05612841885708542	NTRK2, GSK3B, FYN, MAPT	40	465	20795	4.472043010752689	0.999891297430366	0.361017304743088	0.3335982689398155
GOTERM_CC_DIRECT	GO:0005794~Golgi apparatus	6	15	0.05712299125681772	PDGFRB, KDR, PLA2G4A, ESR1, EGFR, MAPK3	40	1122	20795	2.7800802139037435	0.9999079768146315	0.361017304743088	0.3335982689398155
GOTERM_CC_DIRECT	GO:0005576~extracellular region	9	22.5	0.06194228002660017	MMP12, TTR, ARG1, ALOX5, MMP2, MMP3, KDR, MAPT, MMP9	40	2313	20795	2.0228599221789882	0.9999590484083859	0.37641847093087794	0.3478297263032163
GOTERM_CC_DIRECT	GO:0005654~nucleoplasm	13	32.5	0.0683836007535344	GSK3B, PARP1, PRKDC, ESR1, AR, CDK6, TERT, ALOX5, CDK2, PIM1, CDK1, ABCG2, MAPK3	40	4107	20795	1.6455746286827369	0.9999862131287122	0.39034379093105026	0.3606974270628692
GOTERM_CC_DIRECT	GO:0005789~endoplasmic reticulum membrane	6	15	0.06917484902575574	CDK1, PLA2G4A, NOX4, PTGS2, CYP19A1, EGFR	40	1186	20795	2.630059021922428	0.9999879451643829	0.39034379093105026	0.3606974270628692
GOTERM_CC_DIRECT	GO:0005783~endoplasmic reticulum	6	15	0.07466084544903304	FLT3, KDR, PLA2G4A, NOX4, PTGS2, CYP19A1	40	1213	20795	2.5715169002473206	0.9999952625090892	0.40677288210162826	0.37587873915720077
GOTERM_CC_DIRECT	GO:0032993~protein-DNA complex	2	5	0.07762351764278938	PARP1, PRKDC	40	43	20795	24.180232558139537	0.9999971457042744	0.40881719291869073	0.37776778586157495

## Sheet: MF
Category	Term	Count	%	PValue	Genes	List Total	Pop Hits	Pop Total	Fold Enrichment	Bonferroni	Benjamini	FDR
GOTERM_MF_DIRECT	GO:0005524~ATP binding	22	55.00000000000001	1.3325939599783475E-13	PDGFRB, ALK, NTRK2, GSK3B, ABCC1, ABCB1, SYK, FLT3, PRKDC, EGFR, PIK3CG, IKBKB, CDK6, LCK, KIT, CDK2, PIM1, KDR, CDK1, FYN, ABCG2, MAPK3	40	1546	19253	6.84938551099612	4.023448241241567E-11	4.024433759134609E-11	3.051640168350416E-11
GOTERM_MF_DIRECT	GO:0035401~histone H3Y41 kinase activity	10	25	1.5038262473925481E-12	PDGFRB, ALK, NTRK2, SYK, FLT3, LCK, KIT, KDR, FYN, EGFR	40	117	19253	41.13888888888889	4.541467202301419E-10	1.5138517557084985E-10	1.1479207021763116E-10
GOTERM_MF_DIRECT	GO:0140801~histone H2AXY142 kinase activity	10	25	1.5038262473925481E-12	PDGFRB, ALK, NTRK2, SYK, FLT3, LCK, KIT, KDR, FYN, EGFR	40	117	19253	41.13888888888889	4.541467202301419E-10	1.5138517557084985E-10	1.1479207021763116E-10
GOTERM_MF_DIRECT	GO:0004713~protein tyrosine kinase activity	9	22.5	7.673823378631018E-11	PDGFRB, ALK, SYK, FLT3, LCK, KIT, KDR, FYN, EGFR	40	117	19253	37.025000000000006	2.3174961061300792E-8	5.793736650866419E-9	4.393263884266258E-9
GOTERM_MF_DIRECT	GO:0004672~protein kinase activity	11	27.500000000000004	3.413353898047988E-10	PDGFRB, ALK, IKBKB, GSK3B, SYK, FLT3, PRKDC, CDK2, CDK1, EGFR, PIK3CG	40	303	19253	17.47384488448845	1.0308328679542456E-7	1.4734565374425754E-8	1.117289890974668E-8
GOTERM_MF_DIRECT	GO:0060175~brain-derived neurotrophic factor receptor activity	7	17.5	7.780303567355447E-10	PDGFRB, ALK, NTRK2, FLT3, KIT, KDR, EGFR	40	51	19253	66.06421568627451	2.3496512513432322E-7	1.4734565374425754E-8	1.117289890974668E-8
GOTERM_MF_DIRECT	GO:0005020~stem cell factor receptor activity	7	17.5	7.780303567355447E-10	PDGFRB, ALK, NTRK2, FLT3, KIT, KDR, EGFR	40	51	19253	66.06421568627451	2.3496512513432322E-7	1.4734565374425754E-8	1.117289890974668E-8
GOTERM_MF_DIRECT	GO:0005004~GPI-linked ephrin receptor activity	7	17.5	7.780303567355447E-10	PDGFRB, ALK, NTRK2, FLT3, KIT, KDR, EGFR	40	51	19253	66.06421568627451	2.3496512513432322E-7	1.4734565374425754E-8	1.117289890974668E-8
GOTERM_MF_DIRECT	GO:0005008~hepatocyte growth factor receptor activity	7	17.5	7.780303567355447E-10	PDGFRB, ALK, NTRK2, FLT3, KIT, KDR, EGFR	40	51	19253	66.06421568627451	2.3496512513432322E-7	1.4734565374425754E-8	1.117289890974668E-8
GOTERM_MF_DIRECT	GO:0036332~placental growth factor receptor activity	7	17.5	7.780303567355447E-10	PDGFRB, ALK, NTRK2, FLT3, KIT, KDR, EGFR	40	51	19253	66.06421568627451	2.3496512513432322E-7	1.4734565374425754E-8	1.117289890974668E-8
GOTERM_MF_DIRECT	GO:0005009~insulin receptor activity	7	17.5	7.780303567355447E-10	PDGFRB, ALK, NTRK2, FLT3, KIT, KDR, EGFR	40	51	19253	66.06421568627451	2.3496512513432322E-7	1.4734565374425754E-8	1.117289890974668E-8
GOTERM_MF_DIRECT	GO:0038062~protein tyrosine kinase collagen receptor activity	7	17.5	7.780303567355447E-10	PDGFRB, ALK, NTRK2, FLT3, KIT, KDR, EGFR	40	51	19253	66.06421568627451	2.3496512513432322E-7	1.4734565374425754E-8	1.117289890974668E-8
GOTERM_MF_DIRECT	GO:0005011~macrophage colony-stimulating factor receptor activity	7	17.5	7.780303567355447E-10	PDGFRB, ALK, NTRK2, FLT3, KIT, KDR, EGFR	40	51	19253	66.06421568627451	2.3496512513432322E-7	1.4734565374425754E-8	1.117289890974668E-8
GOTERM_MF_DIRECT	GO:0005018~platelet-derived growth factor alpha-receptor activity	7	17.5	7.780303567355447E-10	PDGFRB, ALK, NTRK2, FLT3, KIT, KDR, EGFR	40	51	19253	66.06421568627451	2.3496512513432322E-7	1.4734565374425754E-8	1.117289890974668E-8
GOTERM_MF_DIRECT	GO:0008288~boss receptor activity	7	17.5	7.780303567355447E-10	PDGFRB, ALK, NTRK2, FLT3, KIT, KDR, EGFR	40	51	19253	66.06421568627451	2.3496512513432322E-7	1.4734565374425754E-8	1.117289890974668E-8
GOTERM_MF_DIRECT	GO:0005006~epidermal growth factor receptor activity	7	17.5	8.782191282770316E-10	PDGFRB, ALK, NTRK2, FLT3, KIT, KDR, EGFR	40	52	19253	64.79374999999999	2.6522215246238545E-7	1.4734565374425754E-8	1.117289890974668E-8
GOTERM_MF_DIRECT	GO:0005019~platelet-derived growth factor beta-receptor activity	7	17.5	8.782191282770316E-10	PDGFRB, ALK, NTRK2, FLT3, KIT, KDR, EGFR	40	52	19253	64.79374999999999	2.6522215246238545E-7	1.4734565374425754E-8	1.117289890974668E-8
GOTERM_MF_DIRECT	GO:0005007~fibroblast growth factor receptor activity	7	17.5	8.782191282770316E-10	PDGFRB, ALK, NTRK2, FLT3, KIT, KDR, EGFR	40	52	19253	64.79374999999999	2.6522215246238545E-7	1.4734565374425754E-8	1.117289890974668E-8
GOTERM_MF_DIRECT	GO:0005010~insulin-like growth factor receptor activity	7	17.5	9.888758763424435E-10	PDGFRB, ALK, NTRK2, FLT3, KIT, KDR, EGFR	40	53	19253	63.57122641509434	2.9864046835470504E-7	1.5717921823969365E-8	1.1918556614864187E-8
GOTERM_MF_DIRECT	GO:0005021~vascular endothelial growth factor receptor activity	7	17.5	1.11084928532027E-9	PDGFRB, ALK, NTRK2, FLT3, KIT, KDR, EGFR	40	54	19253	62.39398148148148	3.3547643296660823E-7	1.6773824208336077E-8	1.2719224316917091E-8
GOTERM_MF_DIRECT	GO:0005005~transmembrane-ephrin receptor activity	7	17.5	1.245038011092301E-9	PDGFRB, ALK, NTRK2, FLT3, KIT, KDR, EGFR	40	55	19253	61.259545454545446	3.760013939091422E-7	1.7904832349994043E-8	1.3576843073339854E-8
GOTERM_MF_DIRECT	GO:0004714~transmembrane receptor protein tyrosine kinase activity	6	15	5.951190285321949E-9	ALK, NTRK2, FLT3, KIT, KDR, EGFR	40	33	19253	87.51363636363635	1.7972578664204875E-6	8.169361209851038E-8	6.194648069721483E-8
GOTERM_MF_DIRECT	GO:0106310~protein serine kinase activity	9	22.5	5.691276942438631E-7	IKBKB, GSK3B, CDK6, PRKDC, CDK2, CDK1, PIM1, PIK3CG, MAPK3	40	365	19253	11.868287671232878	1.7186184261785975E-4	7.472894072245506E-6	5.666532260080203E-6
GOTERM_MF_DIRECT	GO:0019899~enzyme binding	9	22.5	6.978012341740752E-7	PDGFRB, AR, PARP1, PRKDC, FYN, MAPT, PTGS2, ESR1, EGFR	40	375	19253	11.5518	2.1071384295190398E-4	8.78066553002378E-6	6.6581867760776335E-6
GOTERM_MF_DIRECT	GO:0042802~identical protein binding	15	37.5	5.07144920760361E-6	ALK, PARP1, ESR1, MMP9, EGFR, PIK3CG, IKBKB, TTR, TERT, LCK, KDR, FYN, MAPT, ABCG2, MAPK3	40	1777	19253	4.062957231288689	0.0015304092719021778	6.126310642785161E-5	4.645447474164907E-5
GOTERM_MF_DIRECT	GO:0019901~protein kinase binding	9	22.5	5.504495565011831E-6	PDGFRB, IKBKB, GSK3B, SYK, PARP1, LCK, MAPT, ESR1, EGFR	40	495	19253	8.751363636363637	0.0016609812770961296	6.393683310129126E-5	4.848190324568113E-5
GOTERM_MF_DIRECT	GO:0016301~kinase activity	7	17.5	5.926046389379069E-6	ALK, NTRK2, GSK3B, SYK, CDK1, EGFR, PIK3CG	40	227	19253	14.842621145374448	0.0017880708056688954	6.628392628120292E-5	5.026165270991877E-5
GOTERM_MF_DIRECT	GO:0004674~protein serine/threonine kinase activity	8	20	1.0367722137323606E-5	IKBKB, GSK3B, SYK, PRKDC, CDK2, CDK1, PIM1, MAPK3	40	383	19253	10.053785900783291	0.003126171634081798	1.1182328876684747E-4	8.479315605168236E-5
GOTERM_MF_DIRECT	GO:0008559~ABC-type xenobiotic transporter activity	3	7.5	3.5829264122760256E-4	ABCC1, ABCB1, ABCG2	40	14	19253	103.14107142857142	0.10257324026199421	0.0036068125883578655	0.0027349671613707
GOTERM_MF_DIRECT	GO:0015562~efflux transmembrane transporter activity	3	7.5	3.5829264122760256E-4	ABCC1, ABCB1, ABCG2	40	14	19253	103.14107142857142	0.10257324026199421	0.0036068125883578655	0.0027349671613707
GOTERM_MF_DIRECT	GO:0097110~scaffold protein binding	4	10	3.829637791526792E-4	IKBKB, GSK3B, SYK, FYN	40	70	19253	27.504285714285714	0.10923729631195289	0.0037308084291648104	0.002828990497611727
GOTERM_MF_DIRECT	GO:0004175~endopeptidase activity	4	10	4.691167599397113E-4	MMP12, MMP2, MMP3, MMP9	40	75	19253	25.67066666666667	0.13212406151430545	0.004427289421931026	0.003357116813318559
GOTERM_MF_DIRECT	GO:0051117~ATPase binding	4	10	7.001391000619581E-4	AR, LCK, ESR1, EGFR	40	86	19253	22.387209302325584	0.19064371908991762	0.0064073335823851925	0.004858541027702679
GOTERM_MF_DIRECT	GO:0043274~phospholipase binding	3	7.5	9.847259081591114E-4	SYK, LCK, FYN	40	23	19253	62.78152173913044	0.25735247629155167	0.008746683066589754	0.0066324186167187205
GOTERM_MF_DIRECT	GO:0042910~xenobiotic transmembrane transporter activity	3	7.5	0.0011646766566276586	ABCC1, ABCB1, ABCG2	40	25	19253	57.75899999999999	0.29667580679508465	0.008841401363582047	0.006704241431325459
GOTERM_MF_DIRECT	GO:0004222~metalloendopeptidase activity	4	10	0.0013908271154022742	MMP12, MMP2, MMP3, MMP9	40	109	19253	17.66330275229358	0.3431648166037483	0.008841401363582047	0.006704241431325459
GOTERM_MF_DIRECT	GO:0004693~cyclin-dependent protein serine/threonine kinase activity	3	7.5	0.0015681569186754458	CDK6, CDK2, CDK1	40	29	19253	49.79224137931034	0.37746479911171116	0.008841401363582047	0.006704241431325459
GOTERM_MF_DIRECT	GO:0044023~histone H4S1 kinase activity	5	12.5	0.0015974560543088431	IKBKB, GSK3B, PRKDC, PIM1, PIK3CG	40	250	19253	9.6265	0.3829575587670171	0.008841401363582047	0.006704241431325459
GOTERM_MF_DIRECT	GO:0072354~histone H3T3 kinase activity	5	12.5	0.0015974560543088431	IKBKB, GSK3B, PRKDC, PIM1, PIK3CG	40	250	19253	9.6265	0.3829575587670171	0.008841401363582047	0.006704241431325459
GOTERM_MF_DIRECT	GO:1990244~histone H2AT120 kinase activity	5	12.5	0.0015974560543088431	IKBKB, GSK3B, PRKDC, PIM1, PIK3CG	40	250	19253	9.6265	0.3829575587670171	0.008841401363582047	0.006704241431325459
GOTERM_MF_DIRECT	GO:0035979~histone H2AXS139 kinase activity	5	12.5	0.0015974560543088431	IKBKB, GSK3B, PRKDC, PIM1, PIK3CG	40	250	19253	9.6265	0.3829575587670171	0.008841401363582047	0.006704241431325459
GOTERM_MF_DIRECT	GO:0072371~histone H2AS121 kinase activity	5	12.5	0.0015974560543088431	IKBKB, GSK3B, PRKDC, PIM1, PIK3CG	40	250	19253	9.6265	0.3829575587670171	0.008841401363582047	0.006704241431325459
GOTERM_MF_DIRECT	GO:0140823~histone H2BS36 kinase activity	5	12.5	0.0015974560543088431	IKBKB, GSK3B, PRKDC, PIM1, PIK3CG	40	250	19253	9.6265	0.3829575587670171	0.008841401363582047	0.006704241431325459
GOTERM_MF_DIRECT	GO:0004676~3-phosphoinositide-dependent protein kinase activity	5	12.5	0.0015974560543088431	IKBKB, GSK3B, PRKDC, PIM1, PIK3CG	40	250	19253	9.6265	0.3829575587670171	0.008841401363582047	0.006704241431325459
GOTERM_MF_DIRECT	GO:0072518~Rho-dependent protein serine/threonine kinase activity	5	12.5	0.0015974560543088431	IKBKB, GSK3B, PRKDC, PIM1, PIK3CG	40	250	19253	9.6265	0.3829575587670171	0.008841401363582047	0.006704241431325459
GOTERM_MF_DIRECT	GO:0044024~histone H2AS1 kinase activity	5	12.5	0.0015974560543088431	IKBKB, GSK3B, PRKDC, PIM1, PIK3CG	40	250	19253	9.6265	0.3829575587670171	0.008841401363582047	0.006704241431325459
GOTERM_MF_DIRECT	GO:0035175~histone H3S10 kinase activity	5	12.5	0.0015974560543088431	IKBKB, GSK3B, PRKDC, PIM1, PIK3CG	40	250	19253	9.6265	0.3829575587670171	0.008841401363582047	0.006704241431325459
GOTERM_MF_DIRECT	GO:0044022~histone H3S28 kinase activity	5	12.5	0.0015974560543088431	IKBKB, GSK3B, PRKDC, PIM1, PIK3CG	40	250	19253	9.6265	0.3829575587670171	0.008841401363582047	0.006704241431325459
GOTERM_MF_DIRECT	GO:0044025~histone H2BS14 kinase activity	5	12.5	0.0015974560543088431	IKBKB, GSK3B, PRKDC, PIM1, PIK3CG	40	250	19253	9.6265	0.3829575587670171	0.008841401363582047	0.006704241431325459
GOTERM_MF_DIRECT	GO:0004694~eukaryotic translation initiation factor 2alpha kinase activity	5	12.5	0.0015974560543088431	IKBKB, GSK3B, PRKDC, PIM1, PIK3CG	40	250	19253	9.6265	0.3829575587670171	0.008841401363582047	0.006704241431325459
GOTERM_MF_DIRECT	GO:0004711~ribosomal protein S6 kinase activity	5	12.5	0.0015974560543088431	IKBKB, GSK3B, PRKDC, PIM1, PIK3CG	40	250	19253	9.6265	0.3829575587670171	0.008841401363582047	0.006704241431325459
GOTERM_MF_DIRECT	GO:0140855~histone H3S57 kinase activity	5	12.5	0.0015974560543088431	IKBKB, GSK3B, PRKDC, PIM1, PIK3CG	40	250	19253	9.6265	0.3829575587670171	0.008841401363582047	0.006704241431325459
GOTERM_MF_DIRECT	GO:0140857~histone H3T45 kinase activity	5	12.5	0.0016209766956003097	IKBKB, GSK3B, PRKDC, PIM1, PIK3CG	40	251	19253	9.588147410358566	0.3873320399944392	0.008841401363582047	0.006704241431325459
GOTERM_MF_DIRECT	GO:0004677~DNA-dependent protein kinase activity	5	12.5	0.0016209766956003097	IKBKB, GSK3B, PRKDC, PIM1, PIK3CG	40	251	19253	9.588147410358566	0.3873320399944392	0.008841401363582047	0.006704241431325459
GOTERM_MF_DIRECT	GO:0035403~histone H3T6 kinase activity	5	12.5	0.0016447380137974818	IKBKB, GSK3B, PRKDC, PIM1, PIK3CG	40	252	19253	9.550099206349206	0.39171989752797953	0.008841401363582047	0.006704241431325459
GOTERM_MF_DIRECT	GO:0035402~histone H3T11 kinase activity	5	12.5	0.0016447380137974818	IKBKB, GSK3B, PRKDC, PIM1, PIK3CG	40	252	19253	9.550099206349206	0.39171989752797953	0.008841401363582047	0.006704241431325459
GOTERM_MF_DIRECT	GO:0004679~AMP-activated protein kinase activity	5	12.5	0.0016687413169674725	IKBKB, GSK3B, PRKDC, PIM1, PIK3CG	40	253	19253	9.512351778656127	0.3961206396020651	0.008841401363582047	0.006704241431325459
GOTERM_MF_DIRECT	GO:0030332~cyclin binding	3	7.5	0.0021530400159043453	CDK6, CDK2, CDK1	40	34	19253	42.46985294117647	0.4784337962636105	0.011210656634536418	0.008500795924863708
GOTERM_MF_DIRECT	GO:0042626~ATPase-coupled transmembrane transporter activity	3	7.5	0.0026842713029091355	ABCC1, ABCB1, ABCG2	40	38	19253	37.99934210526315	0.5559152634078615	0.013510832224642649	0.010244968806103202
GOTERM_MF_DIRECT	GO:0019838~growth factor binding	3	7.5	0.0026842713029091355	FLT3, KIT, KDR	40	38	19253	37.99934210526315	0.5559152634078615	0.013510832224642649	0.010244968806103202
GOTERM_MF_DIRECT	GO:0042169~SH2 domain binding	3	7.5	0.0031190478851967564	SYK, LCK, KIT	40	41	19253	35.21890243902438	0.6107075897676884	0.015441843628351154	0.01170921255262389
GOTERM_MF_DIRECT	GO:0140359~ABC-type transporter activity	3	7.5	0.003584569908481587	ABCC1, ABCB1, ABCG2	40	44	19253	32.81761363636363	0.6619241437109706	0.01746032439292644	0.013239782403907796
GOTERM_MF_DIRECT	GO:0042803~protein homodimerization activity	7	17.5	0.0038004251163839256	IKBKB, NTRK2, TERT, PARP1, KIT, PTGS2, ABCG2	40	753	19253	4.474468791500663	0.6833362692682532	0.018217910875364215	0.013814243677014587
GOTERM_MF_DIRECT	GO:0004715~non-membrane spanning protein tyrosine kinase activity	3	7.5	0.003911816128601705	SYK, LCK, FYN	40	46	19253	31.39076086956522	0.6938515495805007	0.018458882356839297	0.013996967085152976
GOTERM_MF_DIRECT	GO:0097472~cyclin-dependent protein kinase activity	2	5	0.004047318391109184	CDK2, CDK1	40	2	19253	481.32500000000005	0.7061748296434625	0.018519547789620814	0.014042968357030353
GOTERM_MF_DIRECT	GO:0016701~oxidoreductase activity, acting on single donors with incorporation of molecular oxygen	2	5	0.004047318391109184	ALOX5, PTGS2	40	2	19253	481.32500000000005	0.7061748296434625	0.018519547789620814	0.014042968357030353
GOTERM_MF_DIRECT	GO:0001784~phosphotyrosine residue binding	3	7.5	0.004252454004124765	SYK, LCK, MAPK3	40	48	19253	30.0828	0.7238964943996284	0.019167777749935506	0.014534506969321957
GOTERM_MF_DIRECT	GO:0001223~transcription coactivator binding	3	7.5	0.004427761013257079	AR, TERT, ESR1	40	49	19253	29.468877551020405	0.7381943799712685	0.019664468029465264	0.014911136353468694
GOTERM_MF_DIRECT	GO:0005515~protein binding	36	90	0.004986538943997681	ALK, GSK3B, ABCB1, FLT3, PRKDC, PTGS2, EGFR, PIK3CG, IKBKB, TTR, TERT, CA2, ALOX5, KDR, PIM1, FYN, MAPK3, PDGFRB, NTRK2, SYK, PARP1, ARG1, MMP2, MMP3, MMP9, ESR1, AR, CDK6, LCK, KIT, CDK2, CDK1, NOX4, PLAA, MAPT, ABCG2	40	13690	19253	1.265719503287071	0.7790241790902586	0.021825141465033327	0.016549527799644477
GOTERM_MF_DIRECT	GO:0046943~carboxylic acid transmembrane transporter activity	2	5	0.0060649878409729545	ABCC1, ABCB1	40	3	19253	320.8833333333334	0.8407377850615438	0.02592823729678467	0.019660815698555264
GOTERM_MF_DIRECT	GO:0061629~RNA polymerase II-specific DNA-binding transcription factor binding	4	10	0.006095711417455999	GSK3B, AR, PARP1, PRKDC	40	184	19253	10.463586956521741	0.8422176246235094	0.02592823729678467	0.019660815698555264
GOTERM_MF_DIRECT	GO:0004252~serine-type endopeptidase activity	4	10	0.006854037093494523	MMP12, MMP2, MMP3, MMP9	40	192	19253	10.027604166666668	0.8747001275085045	0.028748877808824253	0.021799645755697858
GOTERM_MF_DIRECT	GO:0005102~signaling receptor binding	5	12.5	0.007388097075402975	PDGFRB, AR, SYK, LCK, FYN	40	384	19253	6.267252604166667	0.8934870089747086	0.030564456394132855	0.023176359318729883
GOTERM_MF_DIRECT	GO:0046624~sphingolipid transporter activity	2	5	0.008078674358659993	ABCC1, ABCG2	40	4	19253	240.66250000000002	0.913677765216372	0.032969725085342134	0.02500022200179917
GOTERM_MF_DIRECT	GO:0038085~vascular endothelial growth factor binding	2	5	0.010088385600931019	PDGFRB, KDR	40	5	19253	192.53000000000003	0.9532136929652525	0.040622566019748896	0.03080320403484271
GOTERM_MF_DIRECT	GO:0008237~metallopeptidase activity	3	7.5	0.011165822970406174	MMP2, MMP3, MMP9	40	79	19253	18.27816455696202	0.966326559761784	0.044369454435035066	0.03364438763451334
GOTERM_MF_DIRECT	GO:0035173~histone kinase activity	2	5	0.012094129208906417	CDK2, CDK1	40	6	19253	160.4416666666667	0.9746428158834652	0.047434117157009584	0.03596825440051389
GOTERM_MF_DIRECT	GO:0003682~chromatin binding	5	12.5	0.016985593877326694	AR, PARP1, CDK1, ESR1, EGFR	40	491	19253	4.901476578411406	0.9943365051430528	0.06576473526862386	0.04986796151163862
GOTERM_MF_DIRECT	GO:0003690~double-stranded DNA binding	3	7.5	0.0212457317973177	PRKDC, MAPT, EGFR	40	111	19253	13.008783783783784	0.998474374190572	0.0802026375348743	0.06081590726982191
GOTERM_MF_DIRECT	GO:0008013~beta-catenin binding	3	7.5	0.0212457317973177	GSK3B, AR, ESR1	40	111	19253	13.008783783783784	0.998474374190572	0.0802026375348743	0.06081590726982191
GOTERM_MF_DIRECT	GO:0002020~protease binding	3	7.5	0.02160467823503912	NTRK2, GSK3B, KIT	40	112	19253	12.892633928571428	0.9986343513929307	0.08027960186276732	0.06087426763766132
GOTERM_MF_DIRECT	GO:0034056~estrogen response element binding	2	5	0.0220635991874493	AR, ESR1	40	11	19253	87.51363636363637	0.9988147642198217	0.08027960186276732	0.06087426763766132
GOTERM_MF_DIRECT	GO:0016004~phospholipase activator activity	2	5	0.0220635991874493	LCK, FYN	40	11	19253	87.51363636363637	0.9988147642198217	0.08027960186276732	0.06087426763766132
GOTERM_MF_DIRECT	GO:0031625~ubiquitin protein ligase binding	4	10	0.023435577768549137	GSK3B, ABCB1, PARP1, EGFR	40	304	19253	6.333223684210526	0.999224340244068	0.08425648197740285	0.06388984891663992
GOTERM_MF_DIRECT	GO:0034452~dynactin binding	2	5	0.02404569666244403	GSK3B, MAPT	40	12	19253	80.22083333333335	0.9993577501996515	0.084439539442536	0.06402865739185677
GOTERM_MF_DIRECT	GO:0016702~oxidoreductase activity, acting on single donors with incorporation of molecular oxygen, incorporation of two atoms of oxygen	2	5	0.02404569666244403	ALOX5, PTGS2	40	12	19253	80.22083333333335	0.9993577501996515	0.084439539442536	0.06402865739185677
GOTERM_MF_DIRECT	GO:0043565~sequence-specific DNA binding	4	10	0.0314673274333288	MMP12, AR, MAPT, ESR1	40	341	19253	5.6460410557184755	0.9999359511552387	0.10923141246971606	0.08282779289922178
GOTERM_MF_DIRECT	GO:0020037~heme binding	3	7.5	0.03975287706686371	NOX4, PTGS2, CYP19A1	40	156	19253	9.25625	0.9999952173300161	0.1364246462976459	0.10344782782172487
GOTERM_MF_DIRECT	GO:0005178~integrin binding	3	7.5	0.041614622821281075	SYK, KDR, EGFR	40	160	19253	9.02484	0.9999973384539977	0.14120916957333576	0.1070758272592513
GOTERM_MF_DIRECT	GO:0050321~tau-protein kinase activity	2	5	0.04365260908590212	GSK3B, FYN	40	22	19253	43.75681818181818	0.9999986006235321	0.14647875493269377	0.11107163867412873
GOTERM_MF_DIRECT	GO:0046875~ephrin receptor binding	2	5	0.057148528750294726	FYN, PIK3CG	40	29	19253	33.1948275862069	0.9999999808631042	0.18965775475372537	0.143813330591401
GOTERM_MF_DIRECT	GO:0005496~steroid binding	2	5	0.06097029973698355	AR, ESR1	40	31	19253	31.053225806451614	0.9999999943874884	0.20014163609314164	0.15176302869314384
GOTERM_MF_DIRECT	GO:0030331~nuclear estrogen receptor binding	2	5	0.07985387879008334	PARP1, ESR1	40	41	19253	23.479268292682928	0.9999999999878451	0.25931044510328133	0.19662944347235575
GOTERM_MF_DIRECT	GO:0048156~tau protein binding	2	5	0.0854464398740638	GSK3B, FYN	40	44	19253	21.87840909090909	0.9999999999980718	0.2745194132124178	0.2081620716080916
GOTERM_MF_DIRECT	GO:0051879~Hsp90 protein binding	2	5	0.08730325641294863	KDR, MAPT	40	45	19253	21.392222222222223	0.9999999999989563	0.2775324572285314	0.2104467970375288

## Sheet: kegg
Category	Term	Count	%	PValue	Genes	List Total	Pop Hits	Pop Total	Fold Enrichment	Bonferroni	Benjamini	FDR
KEGG_PATHWAY	hsa05200:Pathways in cancer	17	42.5	2.644582114556497E-10	PDGFRB, ALK, GSK3B, FLT3, MMP2, PTGS2, ESR1, MMP9, EGFR, IKBKB, AR, CDK6, TERT, KIT, CDK2, PIM1, MAPK3	39	533	8534	6.97926588733343	4.839585554528014E-8	4.83958526963839E-8	2.7768112202843222E-8
KEGG_PATHWAY	hsa05215:Prostate cancer	9	22.5	8.340195176062419E-9	PDGFRB, IKBKB, GSK3B, AR, CDK2, MMP3, MMP9, EGFR, MAPK3	39	98	8534	20.09576138147567	1.5262545633998315E-6	7.631278586097114E-7	4.37860246743277E-7
KEGG_PATHWAY	hsa04151:PI3K-Akt signaling pathway	13	32.5	2.8243501783250544E-8	PDGFRB, NTRK2, GSK3B, SYK, FLT3, EGFR, PIK3CG, IKBKB, CDK6, KIT, CDK2, KDR, MAPK3	39	362	8534	7.858195211786372	5.168547537959256E-6	1.7228536087782832E-6	9.88522562413769E-7
KEGG_PATHWAY	hsa04072:Phospholipase D signaling pathway	8	20	3.4438556730111446E-6	PDGFRB, SYK, KIT, PLA2G4A, FYN, EGFR, PIK3CG, MAPK3	39	149	8534	11.74875236620203	6.30028122241777E-4	1.5755639704025988E-4	9.040121141654255E-5
KEGG_PATHWAY	hsa04010:MAPK signaling pathway	10	25	4.82443526293085E-6	PDGFRB, IKBKB, NTRK2, FLT3, KIT, KDR, PLA2G4A, MAPT, EGFR, MAPK3	39	300	8534	7.294017094017094	8.824841644170522E-4	1.7657433062326914E-4	1.0131314052154786E-4
KEGG_PATHWAY	hsa05206:MicroRNAs in cancer	10	25	6.6444451389584605E-6	PDGFRB, IKBKB, ABCC1, ABCB1, CDK6, PIM1, PTGS2, MMP9, EGFR, MAPK3	39	312	8534	7.0134779750164356	0.0012151985475881144	2.0167269491482004E-4	1.1571384134456888E-4
KEGG_PATHWAY	hsa04014:Ras signaling pathway	9	22.5	7.714256089637925E-6	PDGFRB, IKBKB, NTRK2, FLT3, KIT, KDR, PLA2G4A, EGFR, MAPK3	39	238	8534	8.274725274725276	0.0014107183096624398	2.0167269491482004E-4	1.1571384134456888E-4
KEGG_PATHWAY	hsa04657:IL-17 signaling pathway	6	15	5.771686828650081E-5	IKBKB, GSK3B, MMP3, PTGS2, MMP9, MAPK3	39	95	8534	13.820242914979758	0.01050690448606817	0.001320273362053706	7.575338962603231E-4
KEGG_PATHWAY	hsa05165:Human papillomavirus infection	9	22.5	8.661076752359976E-5	PDGFRB, IKBKB, GSK3B, CDK6, TERT, CDK2, PTGS2, EGFR, MAPK3	39	333	8534	5.914067914067914	0.01572549946704993	0.0017610856063131949	0.0010104589544419971
KEGG_PATHWAY	hsa05167:Kaposi sarcoma-associated herpesvirus infection	7	17.5	2.033429921417168E-4	IKBKB, GSK3B, CDK6, SYK, PTGS2, PIK3CG, MAPK3	39	196	8534	7.815018315018315	0.03653156405443825	0.0035812799376265182	0.0020548327510971826
KEGG_PATHWAY	hsa05221:Acute myeloid leukemia	5	12.5	2.2193009114697675E-4	IKBKB, FLT3, KIT, PIM1, MAPK3	39	68	8534	16.089743589743588	0.0398038706619287	0.0035812799376265182	0.0020548327510971826
KEGG_PATHWAY	hsa04664:Fc epsilon RI signaling pathway	5	12.5	2.3483802869682087E-4	SYK, ALOX5, PLA2G4A, FYN, MAPK3	39	69	8534	15.85655890003716	0.042069840592324215	0.0035812799376265182	0.0020548327510971826
KEGG_PATHWAY	hsa05230:Central carbon metabolism in cancer	5	12.5	2.6226435265846207E-4	PDGFRB, FLT3, KIT, EGFR, MAPK3	39	71	8534	15.409895269050198	0.04686685270775515	0.0036918751181921968	0.0021182890022414243
KEGG_PATHWAY	hsa01521:EGFR tyrosine kinase inhibitor resistance	5	12.5	4.148391658793769E-4	PDGFRB, GSK3B, KDR, EGFR, MAPK3	39	80	8534	13.676282051282051	0.07312013574488863	0.005422540525423283	0.0031112937440953264
KEGG_PATHWAY	hsa05224:Breast cancer	6	15	4.639203842654112E-4	GSK3B, CDK6, KIT, ESR1, EGFR, MAPK3	39	148	8534	8.871101871101871	0.08141159463115644	0.005643076365887219	0.003237830701738569
KEGG_PATHWAY	hsa05226:Gastric cancer	6	15	4.933837259792105E-4	GSK3B, ABCB1, TERT, CDK2, EGFR, MAPK3	39	150	8534	8.752820512820515	0.08635346251497988	0.005643076365887219	0.003237830701738569
KEGG_PATHWAY	hsa05160:Hepatitis C	6	15	6.438140647237546E-4	IKBKB, GSK3B, CDK6, CDK2, EGFR, MAPK3	39	159	8534	8.257377842283503	0.11117589178034493	0.0066003342104075146	0.003787077005971525
KEGG_PATHWAY	hsa05235:PD-L1 expression and PD-1 checkpoint pathway in cancer	5	12.5	6.4921320102369E-4	ALK, IKBKB, LCK, EGFR, MAPK3	39	90	8534	12.156695156695156	0.11205422114640018	0.0066003342104075146	0.003787077005971525
KEGG_PATHWAY	hsa05219:Bladder cancer	4	10	7.726611602515954E-4	MMP2, MMP9, EGFR, MAPK3	39	41	8534	21.34834271419637	0.13190284986197143	0.007441946964528524	0.004269969569811448
KEGG_PATHWAY	hsa01522:Endocrine resistance	5	12.5	9.294388695614034E-4	MMP2, ESR1, MMP9, EGFR, MAPK3	39	99	8534	11.05154105154105	0.15647556178493516	0.008504365656486842	0.004879554065197368
KEGG_PATHWAY	hsa04064:NF-kappa B signaling pathway	5	12.5	0.0011579473979498782	IKBKB, SYK, PARP1, LCK, PTGS2	39	105	8534	10.42002442002442	0.19105727011876894	0.010090684467848937	0.005789736989749391
KEGG_PATHWAY	hsa04913:Ovarian steroidogenesis	4	10	0.0015487306176425323	ALOX5, PLA2G4A, PTGS2, CYP19A1	39	52	8534	16.832347140039445	0.24696035165815544	0.012882622864935609	0.007391668856930268
KEGG_PATHWAY	hsa04668:TNF signaling pathway	5	12.5	0.0018398112794633646	IKBKB, MMP3, PTGS2, MMP9, MAPK3	39	119	8534	9.194139194139193	0.286087992767188	0.014187688915888962	0.008140477246821536
KEGG_PATHWAY	hsa04510:Focal adhesion	6	15	0.0019211764614833764	PDGFRB, GSK3B, KDR, FYN, EGFR, MAPK3	39	203	8534	6.467601364153088	0.29665900277363255	0.014187688915888962	0.008140477246821536
KEGG_PATHWAY	hsa05205:Proteoglycans in cancer	6	15	0.001963098860458733	MMP2, KDR, ESR1, MMP9, EGFR, MAPK3	39	204	8534	6.435897435897436	0.3020446679087545	0.014187688915888962	0.008140477246821536
KEGG_PATHWAY	hsa04660:T cell receptor signaling pathway	5	12.5	0.0020157372230224756	IKBKB, GSK3B, LCK, FYN, MAPK3	39	122	8534	8.968053804119377	0.30874894136303177	0.014187688915888962	0.008140477246821536
KEGG_PATHWAY	hsa04611:Platelet activation	5	12.5	0.0022680308513932197	SYK, PLA2G4A, FYN, PIK3CG, MAPK3	39	126	8534	8.683353683353682	0.3400036876893008	0.015293816443372051	0.008775140582262652
KEGG_PATHWAY	hsa04370:VEGF signaling pathway	4	10	0.002340037488603374	KDR, PLA2G4A, PTGS2, MAPK3	39	60	8534	14.588034188034188	0.34866337209673415	0.015293816443372051	0.008775140582262652
KEGG_PATHWAY	hsa05163:Human cytomegalovirus infection	6	15	0.0030661391357071923	IKBKB, GSK3B, CDK6, PTGS2, EGFR, MAPK3	39	226	8534	5.809394145677332	0.42991250781994184	0.019348395235669526	0.011101538249974317
KEGG_PATHWAY	hsa04915:Estrogen signaling pathway	5	12.5	0.0032379252063353013	MMP2, ESR1, MMP9, EGFR, MAPK3	39	139	8534	7.87124146836377	0.4476104025462676	0.019751343758645335	0.011332738222173554
KEGG_PATHWAY	hsa04380:Osteoclast differentiation	5	12.5	0.00358567751119159	IKBKB, SYK, LCK, FYN, MAPK3	39	143	8534	7.651066881836112	0.4817814566974352	0.02116706401767939	0.012145036731455386
KEGG_PATHWAY	hsa05223:Non-small cell lung cancer	4	10	0.004087302952011079	ALK, CDK6, EGFR, MAPK3	39	73	8534	11.990165086055496	0.5274015629791502	0.02266595273387962	0.013005054847307978
KEGG_PATHWAY	hsa05218:Melanoma	4	10	0.004087302952011079	PDGFRB, CDK6, EGFR, MAPK3	39	73	8534	11.990165086055496	0.5274015629791502	0.02266595273387962	0.013005054847307978
KEGG_PATHWAY	hsa05214:Glioma	4	10	0.004577715037809464	PDGFRB, CDK6, EGFR, MAPK3	39	76	8534	11.516869095816464	0.5681362567625602	0.023643011320534858	0.013565662233093771
KEGG_PATHWAY	hsa05212:Pancreatic cancer	4	10	0.004748769847394437	IKBKB, CDK6, EGFR, MAPK3	39	77	8534	11.367299367299367	0.5815068835819519	0.023643011320534858	0.013565662233093771
KEGG_PATHWAY	hsa04921:Oxytocin signaling pathway	5	12.5	0.0047802809773759	PLA2G4A, PTGS2, EGFR, PIK3CG, MAPK3	39	155	8534	7.058726220016543	0.5839246812998673	0.023643011320534858	0.013565662233093771
KEGG_PATHWAY	hsa04934:Cushing syndrome	5	12.5	0.0047802809773759	GSK3B, CDK6, CDK2, EGFR, MAPK3	39	155	8534	7.058726220016543	0.5839246812998673	0.023643011320534858	0.013565662233093771
KEGG_PATHWAY	hsa04110:Cell cycle	5	12.5	0.005116198616908469	GSK3B, CDK6, PRKDC, CDK2, CDK1	39	158	8534	6.924699772801038	0.6088513470224817	0.024638535444585524	0.01413686459935235
KEGG_PATHWAY	hsa05225:Hepatocellular carcinoma	5	12.5	0.0066187597443078455	GSK3B, CDK6, TERT, EGFR, MAPK3	39	170	8534	6.435897435897435	0.7033668945207207	0.0310572572617522	0.01781973777313651
KEGG_PATHWAY	hsa04662:B cell receptor signaling pathway	4	10	0.0075567444826424406	IKBKB, GSK3B, SYK, MAPK3	39	91	8534	9.61848408002254	0.7504599273250122	0.03336749026193739	0.01914528129783293
KEGG_PATHWAY	hsa01523:Antifolate resistance	3	7.5	0.007764078482831983	IKBKB, ABCC1, ABCG2	39	30	8534	21.882051282051282	0.7598209958223168	0.03336749026193739	0.01914528129783293
KEGG_PATHWAY	hsa04540:Gap junction	4	10	0.00778768785280291	PDGFRB, CDK1, EGFR, MAPK3	39	92	8534	9.513935340022297	0.7608645513228336	0.03336749026193739	0.01914528129783293
KEGG_PATHWAY	hsa05222:Small cell lung cancer	4	10	0.008022784543853799	IKBKB, CDK6, CDK2, PTGS2	39	93	8534	9.411634960022058	0.7710131420575441	0.03336749026193739	0.01914528129783293
KEGG_PATHWAY	hsa04912:GnRH signaling pathway	4	10	0.008022784543853799	MMP2, PLA2G4A, EGFR, MAPK3	39	93	8534	9.411634960022058	0.7710131420575441	0.03336749026193739	0.01914528129783293
KEGG_PATHWAY	hsa05231:Choline metabolism in cancer	4	10	0.009521527422398241	PDGFRB, PLA2G4A, EGFR, MAPK3	39	99	8534	8.841232841232841	0.8263629184665069	0.038720878184419515	0.022216897318929233
KEGG_PATHWAY	hsa04933:AGE-RAGE signaling pathway in diabetic complications	4	10	0.010055071604022461	MMP2, PIM1, NOX4, MAPK3	39	101	8534	8.666158923584666	0.842667148867658	0.04000169790295892	0.02295179387874692
KEGG_PATHWAY	hsa04625:C-type lectin receptor signaling pathway	4	10	0.011173792013747956	IKBKB, SYK, PTGS2, MAPK3	39	105	8534	8.336019536019537	0.8720753506657571	0.04350646677693353	0.024962726839224153
KEGG_PATHWAY	hsa05203:Viral carcinogenesis	5	12.5	0.012604815387328277	CDK6, SYK, CDK2, CDK1, MAPK3	39	205	8534	5.3370856785490925	0.9018582278252311	0.04805585866418906	0.027573033659780605
KEGG_PATHWAY	hsa05145:Toxoplasmosis	4	10	0.013299263638054122	IKBKB, ALOX5, PIK3CG, MAPK3	39	112	8534	7.815018315018315	0.9137145093754419	0.049668678484977635	0.028498422081544548
KEGG_PATHWAY	hsa04015:Rap1 signaling pathway	5	12.5	0.014114975723755233	PDGFRB, KIT, KDR, EGFR, MAPK3	39	212	8534	5.160861151427189	0.9258335741837713	0.05122662909211728	0.02939232816760827
KEGG_PATHWAY	hsa04726:Serotonergic synapse	4	10	0.014276273681409733	ALOX5, PLA2G4A, PTGS2, MAPK3	39	115	8534	7.611148272017837	0.9280213904302589	0.05122662909211728	0.02939232816760827
KEGG_PATHWAY	hsa04650:Natural killer cell mediated cytotoxicity	4	10	0.014949828875637639	SYK, LCK, FYN, MAPK3	39	117	8534	7.481043173350865	0.9364847232874804	0.05188816974520686	0.029771900673479346
KEGG_PATHWAY	hsa05417:Lipid and atherosclerosis	5	12.5	0.01502772129232767	IKBKB, GSK3B, MMP3, MMP9, MAPK3	39	216	8534	5.065289648622981	0.937397248111542	0.05188816974520686	0.029771900673479346
KEGG_PATHWAY	hsa04722:Neurotrophin signaling pathway	4	10	0.01599364055496349	IKBKB, NTRK2, GSK3B, MAPK3	39	120	8534	7.294017094017094	0.9476861536990235	0.05420067076959849	0.031098745523540115
KEGG_PATHWAY	hsa02010:ABC transporters	3	7.5	0.01694569397391719	ABCC1, ABCB1, ABCG2	39	45	8534	14.58803418803419	0.9561787962770978	0.055436513247485095	0.0318078354698685
KEGG_PATHWAY	hsa05166:Human T-cell leukemia virus 1 infection	5	12.5	0.0169641789172632	IKBKB, TERT, LCK, CDK2, MAPK3	39	224	8534	4.884386446886446	0.9563293297500743	0.055436513247485095	0.0318078354698685
KEGG_PATHWAY	hsa04926:Relaxin signaling pathway	4	10	0.019765184991552727	MMP2, MMP9, EGFR, MAPK3	39	130	8534	6.732938856015778	0.9740932721822854	0.06345664655182719	0.03640955130022871
KEGG_PATHWAY	hsa05171:Coronavirus disease - COVID-19	5	12.5	0.020718216873239385	IKBKB, SYK, MMP3, EGFR, MAPK3	39	238	8534	4.597069597069597	0.9783177346202687	0.06508841326058878	0.03734581088722307
KEGG_PATHWAY	hsa04068:FoxO signaling pathway	4	10	0.020984788974725346	IKBKB, CDK2, EGFR, MAPK3	39	133	8534	6.581068054752265	0.9793715103358013	0.06508841326058878	0.03734581088722307
KEGG_PATHWAY	hsa05135:Yersinia infection	4	10	0.023108224491655047	IKBKB, GSK3B, LCK, MAPK3	39	138	8534	6.3426235600148635	0.9861356041570983	0.069500271046011	0.039877204698530906
KEGG_PATHWAY	hsa04114:Oocyte meiosis	4	10	0.02354653991722777	AR, CDK2, CDK1, MAPK3	39	139	8534	6.296993174691017	0.9872287498967872	0.069500271046011	0.039877204698530906
KEGG_PATHWAY	hsa05162:Measles	4	10	0.02354653991722777	IKBKB, GSK3B, CDK6, CDK2	39	139	8534	6.296993174691017	0.9872287498967872	0.069500271046011	0.039877204698530906
KEGG_PATHWAY	hsa05418:Fluid shear stress and atherosclerosis	4	10	0.024436805070944197	IKBKB, MMP2, KDR, MMP9	39	141	8534	6.207674122567739	0.9891921442351672	0.07098310044417123	0.04072800845157366
KEGG_PATHWAY	hsa05213:Endometrial cancer	3	7.5	0.02816947257098282	GSK3B, EGFR, MAPK3	39	59	8534	11.1264667535854	0.9946411907974212	0.0801248562509225	0.045973278176758815
KEGG_PATHWAY	hsa05010:Alzheimer disease	6	15	0.028459648395136407	IKBKB, GSK3B, NOX4, MAPT, PTGS2, MAPK3	39	391	8534	3.3578595317725752	0.9949261888954174	0.0801248562509225	0.045973278176758815
KEGG_PATHWAY	hsa00590:Arachidonic acid metabolism	3	7.5	0.031799194466205216	ALOX5, PLA2G4A, PTGS2	39	63	8534	10.42002442002442	0.9972980615412753	0.08668963174372789	0.04973995263984387
KEGG_PATHWAY	hsa04218:Cellular senescence	4	10	0.03221254075723222	CDK6, CDK2, CDK1, MAPK3	39	157	8534	5.575044912624531	0.9975011614530312	0.08668963174372789	0.04973995263984387
KEGG_PATHWAY	hsa04148:Efferocytosis	4	10	0.03221254075723222	ARG1, ALOX5, PTGS2, MAPK3	39	157	8534	5.575044912624531	0.9975011614530312	0.08668963174372789	0.04973995263984387
KEGG_PATHWAY	hsa05161:Hepatitis B	4	10	0.03542667909645504	IKBKB, CDK2, MMP9, MAPK3	39	163	8534	5.369828535472707	0.998640591603606	0.09395771412538076	0.05391016384243159
KEGG_PATHWAY	hsa04917:Prolactin signaling pathway	3	7.5	0.03957558689693625	GSK3B, ESR1, MAPK3	39	71	8534	9.24593716143012	0.9993823194402913	0.10346189145913334	0.05936338034540438
KEGG_PATHWAY	hsa04115:p53 signaling pathway	3	7.5	0.043708503352360276	CDK6, CDK2, CDK1	39	75	8534	8.752820512820515	0.9997194412551974	0.11265712835890043	0.0646393359436314
KEGG_PATHWAY	hsa05220:Chronic myeloid leukemia	3	7.5	0.045833220822073494	IKBKB, CDK6, MAPK3	39	77	8534	8.525474525474525	0.9998132565377472	0.11649276958943679	0.06684011369885717
KEGG_PATHWAY	hsa04062:Chemokine signaling pathway	4	10	0.05388494775826613	IKBKB, GSK3B, PIK3CG, MAPK3	39	193	8534	4.535140162083167	0.9999603956209745	0.13508144438031097	0.07750574677558827
KEGG_PATHWAY	hsa04012:ErbB signaling pathway	3	7.5	0.05585023376058382	GSK3B, EGFR, MAPK3	39	86	8534	7.633273703041145	0.9999729303363055	0.13811611862414647	0.0792469533089365
KEGG_PATHWAY	hsa05210:Colorectal cancer	3	7.5	0.05700731831973664	GSK3B, EGFR, MAPK3	39	87	8534	7.54553492484527	0.9999783716702791	0.1390978567001574	0.0798102456476313
KEGG_PATHWAY	hsa04976:Bile secretion	3	7.5	0.06052899227185047	ABCB1, CA2, ABCG2	39	90	8534	7.294017094017095	0.9999890941643873	0.14574744191774522	0.08362558142821447
KEGG_PATHWAY	hsa05169:Epstein-Barr virus infection	4	10	0.061619306003662104	IKBKB, CDK6, SYK, CDK2	39	204	8534	4.2905982905982905	0.9999911820275645	0.14627622626923803	0.08392898228562838
KEGG_PATHWAY	hsa05415:Diabetic cardiomyopathy	4	10	0.06234724398360965	GSK3B, PARP1, MMP2, MMP9	39	205	8534	4.269668542839274	0.9999923494561624	0.14627622626923803	0.08392898228562838
KEGG_PATHWAY	hsa04520:Adherens junction	3	7.5	0.06412434712254456	FYN, EGFR, MAPK3	39	93	8534	7.058726220016543	0.999994593436773	0.1466844440428207	0.08416320559833973
KEGG_PATHWAY	hsa04658:Th1 and Th2 cell differentiation	3	7.5	0.06412434712254456	IKBKB, LCK, MAPK3	39	93	8534	7.058726220016543	0.999994593436773	0.1466844440428207	0.08416320559833973
KEGG_PATHWAY	hsa05207:Chemical carcinogenesis - receptor activation	4	10	0.06984904296806066	AR, ESR1, EGFR, MAPK3	39	215	8534	4.071079308288611	0.9999982409466291	0.1578070970759889	0.09054505569933789
KEGG_PATHWAY	hsa04666:Fc gamma R-mediated phagocytosis	3	7.5	0.07152629017515524	SYK, PLA2G4A, MAPK3	39	99	8534	6.630924630924631	0.999998735732971	0.15962574514699282	0.09158854229745489
KEGG_PATHWAY	hsa04916:Melanogenesis	3	7.5	0.0740535902413105	GSK3B, KIT, MAPK3	39	101	8534	6.499619192688501	0.999999232265716	0.1632747833031304	0.09368225271491087
KEGG_PATHWAY	hsa05208:Chemical carcinogenesis - reactive oxygen species	4	10	0.07937134230386225	IKBKB, NOX4, EGFR, MAPK3	39	227	8534	3.8558680673218118	0.9999997324150965	0.17291613859055704	0.09921417787982781
KEGG_PATHWAY	hsa04659:Th17 cell differentiation	3	7.5	0.08444439607038373	IKBKB, LCK, MAPK3	39	109	8534	6.022582921665491	0.9999999026570032	0.18180381742212026	0.10431366573400344
KEGG_PATHWAY	hsa04914:Progesterone-mediated oocyte maturation	3	7.5	0.08710916748648781	CDK2, CDK1, MAPK3	39	111	8534	5.914067914067914	0.9999999428983337	0.1853602052328752	0.10635421611722348
KEGG_PATHWAY	hsa04725:Cholinergic synapse	3	7.5	0.0938813905806318	FYN, PIK3CG, MAPK3	39	116	8534	5.659151193633952	0.9999999853828024	0.19747464915236343	0.11330512656283148
KEGG_PATHWAY	hsa05131:Shigellosis	4	10	0.09912018599389985	IKBKB, GSK3B, EGFR, MAPK3	39	250	8534	3.501128205128205	0.9999999949413503	0.20612493223731446	0.1182684037427214

## Sheet: Venn diagram analysis
Drug targets	Disease targets	Overlapping targets
CALM1	TNFRSF11A	MMP2
AKR1B1	MAFB	CDK1
TNKS	MMP2	CYP19A1
CYP19A1	RANK	PDGFRB
PARP1	KRML	FYN
TNKS2	CLG4A	KIT
ABCG2	ODFR	PTGS2
MAOB	MCTO	PRKDC
CA2	MONA	ESR1
CA1	FEO	GSK3B
CA12	DURS3	MMP12
CA9	OPTB7	MMP3
AKR1B10	PDB2	NTRK2
CYP1B1	LPCAT2	EGFR
HSD17B1	MMP14	IKBKB
ALOX15	LOC130062628	TERT
LCK	NOTCH2	CDK2
AR	BANF1	ABCC1
PRKDC	LMNA	ALOX5
ADORA1	TNFSF11	ALK
ADORA2A	ZMPSTE24	MAPT
CYP1A1	RASA1	ABCB1
TACR2	TNFRSF11B	PIM1
CYP1A2	EIF1AD	CDK6
CDK5R1 CDK5	PDGFRB	LCK
ALOX5	TNF	PLA2G4A
PDE5A	NOTCH3	ARG1
CA7	IL6	NOX4
FYN	CTSK	PLAA
CDK1	IFIH1	PARP1
CCNB3 CDK1 CCNB1 CCNB2	CCL3	KDR
MAOA	BGLAP	ABCG2
TBXAS1	SH3PXD2B	TTR
ST6GAL1	GBA1	PIK3CG
XDH	DDR2	FLT3
MAPK3	LOC126805877	SYK
CDK6	ASAH1	MAPK3
CA4	MTX2	CA2
PLA2G2A	B2M	AR
EGFR	IL1RN	MMP9
GSK3B	IL1B
PTGS2	MAF
ESR2	RIGI
ESR1	ACP5
PTPRS	CTSC
AMY1A	IL1A
ALOX12	IBSP
APP	ANTXR2
CBR1	SQSTM1
TTR	PTHLH
FLT3	LOC129930253
NOX4	MAFK
SYK	MAFA
SIGMAR1	MAFF
GRK6	SMIM23
ACHE	TP53
IKBKB	CSF1
DRD2	VCP
CDK2	LOC130065872
KDM4E	IFNG
CSNK2A1	FLNA
MMP9	ERCC4
MMP2	IL10
PLA2G4A	RUNX2
ADORA3	MMP9
PIM1	NOTCH1
CFTR	TGFB1
ABCC1	MMP13
GLO1	HPX
ARG1	IL1R1
STS	CXCL8
TYR	CTNNB1
TERT	MMP1
HSD17B2	CCL2
ABCB1	HPGD
PFKFB3	IL2
BACE1	NFATC1
AHR	RETREG1
ESRRA	RUNX1
NTRK2	COL1A2
NAE1	LMNB1
ALK	EMD
BCHE	LMNB2
FLT1	SUN1
PDGFRB	CXCR4
OPRD1	CXCL10
CA14	SPP1
MMP12	WRN
PLAA	LTA
MPG	FRZB
COMT	RB1
TOP1	IL36RN
PLG	LBR
AURKB	ICMT
KDR	LEMD3
PIK3CG	SYNE2
MMP3	SUN2
KIT	BANF2
MAPT	CD36
SAE1 UBA2	NOD2
	MIR146A
	VRK1
	VRK2
	ANKLE2
	LEMD2
	CIMAP2
	JAG1
	KRAS
	PTH1R
	IL4
	MMP16
	H19
	JAG2
	RELCH
	LYVE1
	PDPN
	IL17A
	MMP15
	ADAMTSL1
	LRP10
	ADAMTS19
	ADAMTSL3
	TMPPE
	BSPH1
	NOTCH4
	RBPJ
	DLL1
	HEY1
	MAML1
	MAML3
	HEY2
	HEYL
	MAML2
	CLCN7
	TCIRG1
	OSTM1
	IL12B
	CSF1R
	DLL4
	LFNG
	DLL3
	MESP2
	LRRC66
	COL3A1
	WNK1
	SCN9A
	KIF1A
	NF1
	RIN3
	OSCAR
	SIRPB1
	ZNF687
	DCSTAMP
	ZCCHC2
	AP1S3
	LOC100287329
	TLR2
	CCND1
	XBP1
	CALCA
	HLA-DRB1
	STAT1
	SLCO2A1
	ADIPOQ
	BRAF
	NRAS
	AKT1
	TNFRSF1B
	MMP3
	JUN
	SOST
	UROS
	MMP7
	IL7
	IGF1R
	CXCL9
	VEGFA
	MT-RNR1
	HIF1A
	APC
	CDKN1B
	IL4R
	VDR
	P2RX7
	MTOR
	IFNA2
	IFNA7
	IFNA16
	ATL3
	IL11
	MAP2K1
	CDKN1A
	CEP57
	FGFR1
	GATA1
	BDNF
	UROD
	TGFBR1
	DKK1
	E2F1
	NFKB1
	PTH
	TNFSF10
	KIT
	SRC
	PECAM1
	CCN2
	ATP7A
	CDKN2B
	MEN1
	SCARB2
	MAN2B1
	ELP1
	CCR6
	GNPTAB
	IDH1
	IDH2
	MIR335
	SOD2-OT1
	KDM1A
	MIR21
	ENPP1
	BMP2
	TRAF2
	CXCL12
	MIR30A
	CRP
	LINC02605
	FGFR3
	PTEN
	CERNA3
	GSK3B
	PLAU
	MIR126
	CHEK2
	TET2
	CDKN2C
	TNFRSF1A
	OVCH1-AS1
	FLJ42393
	PTPN11
	CD4
	NFKBIA
	SMAD3
	MYC
	DANCR
	CD8A
	CASP3
	CCL4
	H3C1
	MALAT1
	MIRLET7B
	CXCL13
	MAPKAP1
	IKBKB
	MAPK14
	FOXO1
	JAK2
	PRNCR1
	MIR532
	ROCK1
	EPHB4
	FLT4
	VEGFC
	PROX1
	VEGFD
	CCBE1
	CBL
	BUB1B
	BUB1
	CAV1
	IKBKG
	HNRNPA1
	HNRNPA2B1
	BUB3
	IRF5
	GJB2
	ASXL1
	SLC29A3
	SRSF2
	TRPV3
	TRIP13
	ELMO2
	MBTPS2
	ZBTB20
	PIGL
	PERP
	PSAP
	SERPINE1
	MIR221
	MIR17
	MIR144
	NLRP3
	IL27
	MIR211
	AGPAT2
	CYCS
	H3-3B
	H3C12
	H3C13
	MAPK1
	REN
	MIR377
	LIF
	CBS
	GNAS
	NPC1
	ATRX
	NPC2
	CDK4
	STAT3
	CCL20
	HGF
	CBX5
	HPSE
	IL6R
	HSPA1A
	PIK3C2A
	SREBF2
	DKK2
	BDNF-AS
	SNORD75
	NCAM1
	TGFBR2
	YWHAB
	AGPAT3
	PRKAR1A
	GLI1
	CNR2
	APOD
	PRTN3
	COL2A1
	FBN1
	HDAC2
	HDAC1
	PRKDC
	ACAN
	XPO1
	ELN
	MIR9-1
	CSF2
	NTRK1
	SLC25A24
	ICAM1
	HSD11B1
	GGT1
	IRAK4
	INHBA
	SOCS3
	CXCL1
	SERPINB5
	CXCL2
	EIPR1
	FLT3
	PIK3CA
	CDKN2A
	BRCA2
	SMPD1
	EGFR
	SPARC
	BTK
	BMPR1A
	LOX
	IL22
	IGF1
	H3-3A
	TRE-TTC3-1
	CBX1
	COL1A1
	TIMP1
	CTSL
	MAPK3
	CCR5
	CEBPB
	IL13
	MET
	ABL1
	SYK
	TNFRSF10A
	MDM2
	NTRK2
	GUSB
	ALB
	PRL
	ARSA
	SIRT1
	ITGB1
	ESR1
	CTSD
	ADAM12
	ATP6AP1
	CCL7
	MIR152
	MIR499A
	FAS
	TLR4
	IL6ST
	BMP6
	CCR1
	LRP5
	MIR208B
	MIRLET7F1
	MIRLET7F2
	SELE
	RET
	HRAS
	PIK3R1
	SMAD4
	ALPL
	LIPA
	MSH6
	CYP27B1
	TCF3
	FGF23
	MUTYH
	PRSS1
	SDHD
	IRF4
	KMT2C
	DMP1
	FLCN
	PHEX
	SAMHD1
	RECQL4
	SLC34A3
	NEAT1
	IGH
	DCN
	GLA
	CD34
	RAC1
	LEF1
	SOD2
	SREBF1
	PRPS1
	CHD4
	LAMA1
	RFC1
	SPG7
	ANK3
	CHD3
	H2AX
	LPAR3
	RAN
	RBBP4
	SUV39H1
	TWIST2
	CBX3
	MTA3
	UBA7
	RBBP7
	NAT10
	H3C2
	H3C3
	H3C4
	H3C6
	H3C10
	H3C11
	H3C14
	H3C7
	H3C8
	H3C15
	PDGFRA
	PDGFB
	IL18
	MIR1-1
	MIR410
	MIR1-2
	TRC-GCA24-1
	MIR4302
	RHOA
	MMP8
	PCNT
	LOC106627981
	IL17C
	RCE1
	EZH2
	PAX5
	CD38
	CD47
	SDC1
	SST
	MYOM2
	MIR139
	LRRK1
	COL10A1
	NT5DC1
	PSMA3-AS1
	JAK1
	TYK2
	RELA
	ANGPT2
	COMP
	PTPN12
	HLA-B
	PXN
	CANT1
	CTTN
	AMT
	CD58
	HCLS1
	NCK1
	MTHFS
	MYOC
	WASL
	WIPF1
	B3GLCT
	ERGIC1
	FNBP1
	SH3PXD2A
	SNX31
	MIR151A
	VHRT
	LINC00222
	CD68
	ZEB1
	CALCR
	KLK3
	IL34
	FGF2
	ALK
	CD40
	IDS
	CARD9
	CLEC7A
	GALC
	CHIT1
	UGCG
	CLN3
	TNFRSF8
	CD1D
	CSF3
	CYP51A1
	CLEC6A
	DNAH8
	PIGW
	AKT3
	CASR
	PTGS2
	CTSS
	TBX3
	TBX5
	CTNNA2
	MATN1
	RGS5
	INPP5A
	NCALD
	OTUD7A
	CEMIP
	GLIS3
	RBM19
	WSCD2
	SRCIN1
	SFMBT2
	TBX3-AS1
	CASC20
	LINC01165
	DPY19L2P3
	MIR3685
	LINC01648
	RNU6-735P
	IGBP1P5
	RN7SL101P
	lnc-TBX5-3
	LOC107984282
	lnc-SDSL-19
	lnc-TBX3-5
	lnc-TBX5-4
	ENSG00000309206
	HSALNG0094226
	piR-41513
	HSALNG0067407
	HSALNG0116164
	LOC105369917
	LOC124903077
	NOG
	ATM
	VHL
	MAX
	MEG3
	TUG1
	PVT1
	GAS5
	MIR140
	HOTAIR
	UCA1
	PCAT1
	CCAT1
	HIF1A-AS3
	ERBB2
	CASP8
	EGF
	PARP1
	CHUK
	IHH
	TRAF6
	IL3
	HNF1A-AS1
	BCL2
	CD19
	GRN
	INS
	ARSB
	PPT1
	SPTLC1
	CD163
	IDUA
	NAGLU
	LAMP1
	ARSG
	ASAH2
	CD1A
	CD1B
	CD1C
	CD1E
	SLURP1
	CCL18
	STAT5B
	CD44
	HSPD1
	BMP7
	ITGA5
	POLD1
	CDH11
	ITGA2
	NSD2
	VCAM1
	CCL5
	OSM
	MAGEC1
	MYEOV
	CTSB
	MIR22
	BIRC2
	DSPP
	MAPK10
	TGFBI
	MST1R
	MIR342
	MIR15A
	FDPS
	ALPP
	USP6
	FECH
	ALAD
	CPOX
	HMBS
	TFEB
	S100A12
	LYSET
	CARD14
	IL1RL2
	TNIP1
	PTGER2
	TGFA
	RUNX3
	PTK2B
	FBXW7
	CD86
	RBX1
	SP7
	CD80
	IL15
	HDAC6
	BCR
	PRKACA
	PTPRC
	SNCA
	ABCB1
	BAX
	CDH2
	DBH
	FOS
	GAA
	PLK1
	XIAP
	BRCA1
	ITGB2
	CD40LG
	GLB1
	LRRK2
	MAPT
	PRKN
	RARA
	TLR8
	ABCC1
	ATF6
	CD79A
	CYP3A4
	DES
	DHFR
	FUCA1
	GABBR1
	GNAQ
	HSPA5
	IGF2
	KL
	PLA2G6
	POMC
	PRKACB
	SPTLC2
	TLR7
	USP8
	WT1
	ANXA5
	AP2M1
	APAF1
	ARAF
	CCNB1
	EXT1
	F13A1
	FBLN5
	FCGR3A
	FLNB
	GNA11
	GZMB
	ITGAL
	KITLG
	PARK7
	PINK1
	SGSH
	TRPV6
	BCL6
	CD79B
	CD81
	CR2
	HLA-A
	ITGAX
	ACTC1
	BIRC5
	CCR2
	CD274
	CUBN
	EXT2
	GC
	GHR
	HBB
	LTF
	MC2R
	PADI4
	PDE8B
	PRKACG
	S100B
	SIRPA
	SOX10
	ATP13A2
	B3GAT1
	CCR7
	CD2
	EFEMP2
	FGF3
	FSCN1
	MKI67
	PDE11A
	SLC34A1
	AIP
	CMA1
	GPNMB
	MCOLN1
	SELL
	CALD1
	CD5
	FAM20C
	FBXO7
	FCGR3B
	FGF18
	GM2A
	MANBA
	VPS35
	CD69
	CDKN3
	HMGB3
	PAM
	SSR4
	SUMF1
	TIA1
	GBA2
	ADAMTSL2
	ATL1
	CLN8
	EMG1
	FUCA2
	PSIP1
	SERPINB7
	CD99
	H3-4
	IFNA1
	IFNA5
	MRC1
	MYO18A
	USP48
	B4GALT6
	CD207
	CLN6
	GHRH
	GJB4
	GPR101
	IFNA8
	MEPE
	TARBP1
	ARMC5
	CABLES1
	EMP1
	GNPTG
	IFNA14
	IFNA6
	MTX1
	XYLB
	YEATS2
	CD99L2
	CLEC4D
	CLEC4E
	IFNA10
	IFNA21
	IFNA4
	LORICRIN
	RAB29
	TCHP
	IGHM
	CCNQ
	IFNA13
	VPS13C
	ACER1
	H3-5
	IFNA17
	MAGEA6
	MAGEA9
	CIART
	MAGEA9B
	H3-7
	MIR483
	MIR199A1
	MIR455
	LOC102723407
	PTPA
	TNPO1
	CST6
	KDR
	CDK6
	HSP90AA1
	TLR3
	BCL2L1
	PLA2G4A
	CASP9
	LEP
	IL5
	PTGER4
	TRPM7
	AREG
	BMP3
	SFRP1
	TRPV2
	SFRP2
	MIR142
	MIR363
	MIR411
	CA2
	IL2RA
	SEMA3A
	LGALS3
	AKT2
	ATR
	CREBBP
	AURKA
	DNMT3A
	HDAC4
	MYLK
	SMAD2
	TERT
	TGFB2
	PRKG1
	MYD88
	PIK3CG
	PIK3R2
	PIM1
	SGK1
	STK11
	ACTA2
	CYLD
	DICER1
	IKZF1
	NKX2-1
	RXRA
	SDHB
	YAP1
	BAP1
	BARD1
	BIRC3
	COL5A1
	KDM6A
	LIG4
	TGFB3
	CARD11
	IL7R
	KDM5C
	MAD1L1
	MAT2A
	MYH11
	SH2B3
	AGA
	CDC73
	CRBN
	PRDM1
	BGN
	CLCN5
	COL5A2
	KMT2D
	LATS1
	MAP4K2
	MED12
	NCOR1
	PAK6
	SKI
	CYP2R1
	NCOR2
	FBN2
	MFAP5
	SDHC
	SLC2A10
	SOX4
	H1-4
	MELTF
	PRX
	SDHAF2
	TRAF5
	TRNT1
	TET3
	DIS3
	EIF1AX
	ERF
	FAT1
	FUBP1
	ARID4A
	TMEM127
	MGA
	P2RY8
	KLHDC8B
	BCORL1
	TENT5C
	FAM135A
	HECTD3
	H2AC16
	SFTA3
	H2AC17
	ZNF564
	CASC2
	CDKN2B-AS1
	SNHG12
	SOX2-OT
	HOTTIP
	MIR32
	XIST
	MIR106B
	MIR125A
	MIR93
	HOXA11-AS
	HULC
	MIR25
	SNHG1
	TRB
	FENDRR
	MIR181A2
	MIR19A
	MIR99B
	MIRLET7E
	BCAR4
	EWSAT1
	GFOD3P
	LUCAT1
	MIR561
	ZEB1-AS1
	EGFR-AS1
	FOXC2-AS1
	NNT-AS1
	TUSC7
	HIF1A-AS2
	SATB2-AS1
	ST3GAL6-AS1
	TET2-AS1
	CCAT2
	LINC00161
	LINC00901
	MALINC1
	MIR34AHG
	PTCHD1-AS
	BANCR
	BUB1B-PAK6
	LAMA5-AS1
	MIR210HG
	PACERR
	ZBTB20-AS1
	CYLD-AS2
	PARTICL
	PDIA3P1
	KMT2E-AS1
	MYHAS
	PANDAR
	CT70
	LOC730101
	LNCRNA-ATB
	LOC107303340
	LOC126806658
	LOC129995449
	LOC130063979
	LOC130068308
	LOC126806446
	LOC129391064
	LOC129999940
	LOC130004025
	LOC130006572
	LOC130063648
	LOC130063650
	PDB4
	SOS1
	VWF
	LRP6
	ANTXR1
	TFAP2B
	TLN1
	TLN2
	ARAP3
	LRRC43
	OR5D14
	OR5D13
	NRP1
	PLXNA1
	CITED2
	IFNL1
	SCARNA5
	MIR215
	MIR1246
	FAS-AS1
	MIR6089
	PAH
	JAK3
	APOA1
	IRAK1
	IL17RA
	SLC22A5
	NR4A2
	PTPN22
	IL1RAP
	SLC22A4
	ERAP1
	HLA-C
	IL23R
	PDE4A
	SERPINA3
	TRAF3IP2
	BSCL2
	JAM3
	SHBG
	IL17F
	PHF6
	EOGT
	IL1RAPL2
	IL36G
	MICA
	ATP6V1H
	IL23A
	CCHCR1
	IL1F10
	IL25
	IL36A
	IL36B
	PDCL2
	C1orf141
	LCE3B
	ALOX5
	ITGAV
	KNG1
	S1PR1
	F2R
	SEMA4D
	ITGA1
	SHC1
	ITGB5
	ABCC5
	VAV3
	ELAVL1
	TIMP2
	DEF6
	TIMP4
	WWP1
	WWTR1
	ITGB3
	LDLR
	CREB1
	LIMK1
	TNFRSF6B
	ADAM10
	ERBB3
	INSR
	DNMT1
	SOD1
	AR
	CHEK1
	EP300
	LCK
	MPO
	NFKB2
	NT5E
	NTRK3
	PIK3CD
	PRKCD
	ADA
	BMPR2
	CALR
	CDK2
	ELANE
	GAPDH
	GJA1
	IFNGR1
	ITK
	NGF
	PTCH1
	RIPK1
	TFRC
	TSC2
	ZAP70
	ACTB
	ACVRL1
	AIFM1
	EIF2AK3
	FN1
	HDAC3
	HDAC9
	MAP3K1
	NPM1
	PCNA
	RPS6KB1
	TH
	TOP2A
	ABCG2
	ACE2
	ANPEP
	ARG1
	AXIN2
	CD247
	CDH1
	CP
	CSNK1A1
	EIF2AK2
	EIF4E
	ENTPD1
	G6PD
	HNF4A
	HSP90AB1
	ITGA4
	ITGA6
	ITGAM
	LYN
	MAPK8
	MCL1
	MGMT
	MLH1
	MME
	NR3C1
	NR5A1
	PSMB8
	SLC12A2
	STAT5A
	TNFRSF10B
	TRPC6
	USP7
	ATP7B
	CCND2
	CD28
	CD46
	CHRM2
	CTLA4
	EPCAM
	EPOR
	FASLG
	FGF8
	FOLR1
	GALNS
	GLUL
	IFNAR1
	IFNAR2
	IL2RG
	KAT2B
	KCNJ5
	MSH2
	MUC1
	PIK3C3
	PIK3CB
	PMS2
	REL
	SDHA
	SLC12A1
	SLC12A5
	SLC4A1
	TRPV1
	TRPV4
	TSC1
	TTR
	ALDH7A1
	ATP2B3
	AXIN1
	BMP1
	BRD4
	CD22
	CD27
	CDK1
	CLU
	CTNNA1
	CTSA
	CYP27A1
	DIABLO
	DKC1
	ENO2
	ERN1
	F9
	FADD
	FANCD2
	FGF10
	FOLH1
	FOXO3
	FYN
	GJB1
	HEXA
	HSP90B1
	INPP5D
	IRF1
	KLF4
	KMT2A
	LIFR
	MAG
	MALT1
	MAN1B1
	MARK3
	PCCB
	PDCD1
	PKLR
	PLCB3
	PLK4
	POU5F1
	PRF1
	PROM1
	PYGM
	ROS1
	SH2D1A
	SLC19A1
	SSTR2
	TARDBP
	TNFRSF13B
	TNFRSF17
	TPM3
	TRPA1
	ALAS2
	ATXN3
	BECN1
	CDK9
	CYP24A1
	DDIT3
	EIF4EBP1
	ETV6
	EZR
	FH
	FOXP3
	HMGA1
	IDO1
	IRF8
	LHCGR
	MYCN
	NR1H2
	PRMT5
	PSMB9
	RELB
	SLC12A6
	SYP
	TACR1
	TPP1
	TRAF3
	ACVR2A
	AGL
	ANG
	ANO1
	APOH
	BCL10
	BCL2L11
	BMX
	CCNA2
	CCND3
	CD33
	CD74
	CDC20
	CDK5R1
	CDKN1C
	CEL
	CENPE
	CTSG
	CTSH
	CXCR3
	CYP11B1
	CYP11B2
	DOCK1
	F3
	FGF17
	FHL1
	FUS
	GALNT3
	HAVCR2
	HFE
	HMGA2
	IL12RB1
	KIF5A
	MCM5
	MS4A1
	MYH10
	NAGA
	NECTIN2
	PTGER3
	PVR
	SI
	SKP2
	SLC34A2
	SOCS1
	SOX2
	SOX9
	SPHK1
	STUB1
	TGM1
	TNFRSF13C
	TNFSF13B
	TRPC3
	TRPM8
	VAV1
	AICDA
	AMFR
	BAK1
	BLNK
	BRD2
	BRDT
	C4A
	CD9
	CEACAM1
	CFLAR
	COL6A3
	CR1
	DAXX
	DHX9
	E2F4
	FBLN1
	FGF4
	FGF5
	FGF7
	FGF9
	GH1
	GIPR
	HBEGF
	HDAC11
	HLA-DQB1
	HLA-G
	HMMR
	ICOS
	IL3RA
	ISL1
	ITGB7
	IVD
	LAMP2
	MGAM
	OAS1
	PIM2
	PPOX
	PSMA7
	PSMB10
	PSMB5
	PXDN
	RASSF1
	RBL2
	SLC7A5
	SNAI1
	SNRPN
	SSTR3
	STK24
	STK39
	SYNJ1
	TEC
	TIMP3
	TNFRSF4
	TNFRSF9
	TRPM6
	USP14
	VIP
	VTN
	WDR5
	AARS1
	ATXN2
	BCL2L2
	CCK
	CCT5
	CD209
	CEACAM5
	CHGA
	CHMP2B
	CIITA
	CRH
	CST3
	DDB1
	FCER2
	GJB3
	GPD1
	HAMP
	HRH2
	IGFBP6
	IL18R1
	KIF2A
	KRT10
	LGALS1
	M6PR
	OPTN
	PDCD1LG2
	PEX19
	PIGA
	PIGK
	PLAA
	PMP22
	RAG1
	S100A9
	SLC22A2
	SPI1
	SSTR1
	TRPC4
	TRPM4
	TXK
	UFD1
	UMOD
	VEGFB
	ADCYAP1
	ALAS1
	AP2S1
	ASCL1
	ATP12A
	ATP6V0A2
	BRD3
	CD226
	CD276
	CD70
	CENPF
	CERS1
	CTSE
	CUL4A
	DNAJC6
	DPF2
	DSG1
	ENPP3
	EPO
	FCGR1A
	FOXL2
	GCG
	GHRHR
	GJA4
	GJB6
	GNE
	GZMA
	HAX1
	HNRNPC
	HNRNPDL
	HSPA4
	IFNB1
	IGFBP5
	ING1
	KRT16
	KRT6A
	MAD2L1
	MATR3
	MBTPS1
	MSLN
	MYT1L
	NTHL1
	PRKAR2B
	PSMC4
	PSMD14
	PSTPIP1
	SFRP4
	SLC12A7
	SSTR5
	SUZ12
	TCL1A
	TPSAB1
	TRIM21
	WNK4
	ABCD4
	ASH2L
	ATP4A
	BPI
	C9orf72
	CD200
	CHST14
	CKS1B
	CLPX
	CNTF
	CXCR5
	DEPDC5
	DGKQ
	DNTT
	EDA
	FAF1
	FCER1G
	G3BP1
	GABARAP
	GAS1
	GHRL
	GJC1
	GNA14
	GNRH1
	GPAA1
	IFITM3
	IGLL1
	IKZF3
	JUND
	KIF1C
	KLRC1
	KLRD1
	MAN2A1
	MPDU1
	NDE1
	NEDD8
	PADI2
	PORCN
	POU2F2
	PPP2R5C
	PTGER1
	PTGES
	RAB10
	RHD
	RNF31
	RTEL1
	SETD1A
	SETX
	SLAMF7
	SMN1
	SPAST
	SRD5A3
	SSB
	STX11
	TIMM8A
	TRAF1
	TRPC5
	TRPM3
	TRPV5
	UBQLN2
	WNK3
	ATOX1
	BBC3
	BCL2A1
	BICD2
	CAMP
	CHIA
	CLN5
	CTRL
	EDAR
	ELP3
	HBA2
	HLA-E
	HNRNPH2
	LAG3
	NTS
	OGA
	OXSR1
	PGAP1
	PIGB
	PIGO
	PPIG
	PRKX
	PTGES2
	RBCK1
	RNF135
	SGO1
	SLAMF1
	TNFRSF10D
	UBE4B
	AGFG1
	AGGF1
	ATAD1
	AZU1
	CCNG1
	CD7
	CEP63
	COPS3
	COQ8B
	DYNC2H1
	FGF6
	FUT4
	GAST
	GCM2
	KLRK1
	KMT2B
	KRT6B
	LMBRD1
	LPIN2
	MAVS
	MICB
	MVP
	MYOG
	MYOT
	NCOA6
	NCR3
	PHC1
	PIGN
	PIGQ
	PIGT
	PIGV
	PLEK
	REEP1
	RHBDF2
	RPL17
	RTN2
	RTN3
	SLC15A2
	SNRNP70
	SNRPA
	SNX3
	SPECC1L
	SPG11
	THBS3
	TIGIT
	TNFRSF10C
	TSLP
	TUBGCP6
	UCHL5
	UNC45B
	AFAP1
	AP1S1
	ATPAF2
	CCN6
	CCP110
	CEP152
	CHRDL1
	DOLK
	E2F5
	ELP4
	FAF2
	FGF16
	FGF20
	FIP1L1
	GJB5
	GSTA3
	HOXA9
	IDH3G
	IQGAP2
	KNL1
	LGALS9
	LRRC8A
	LSM2
	LY9
	MLLT3
	NCR1
	NCR2
	NEUROG2
	NPLOC4
	OAS3
	PGAP3
	PIGG
	PMAIP1
	POU4F1
	PPY
	RBPMS
	REEP2
	RYBP
	S100A1
	SHARPIN
	SLC39A13
	SLCO4A1
	SMN2
	SNRPD1
	SPTLC3
	UBE4A
	UQCR10
	UQCRH
	UXS1
	ACER3
	ACSS3
	ANAPC2
	AP4S1
	ASPSCR1
	ATF6B
	CALCOCO2
	CD52
	CHAMP1
	CLEC12A
	CLEC1A
	DDX39A
	DSTN
	ELP2
	FCRL5
	FNIP1
	GLMN
	HBE1
	IBTK
	IFI27
	LAMP3
	LYST
	MAGEA3
	MAN2B2
	MAN2C1
	MGAT3
	MPP1
	NANOG
	NPRL3
	NSFL1C
	PDLIM3
	PIGC
	PIGH
	PIGM
	PLXNA3
	PLXNC1
	RBBP5
	SF1
	SLCO3A1
	SNRPC
	SRRT
	TBX19
	TNFSF9
	ULBP1
	CCNL2
	CENPB
	CST7
	DDX56
	EMILIN1
	FGF22
	GPRC5D
	KLC4
	LHX8
	MAGEA1
	MORC3
	ROGDI
	SNTB2
	TUBB8
	UBXN6
	WNK2
	ADAP2
	ANKZF1
	CCPG1
	CD300C
	CEP70
	CEP97
	CIR1
	CTBS
	DPY30
	EDARADD
	EXOSC10
	FAU
	G3BP2
	HGSNAT
	KIR2DL1
	LNPK
	MFSD8
	NAGPA
	NUDT6
	PHLDB1
	PIGP
	PLB1
	PPP2R5B
	PRDM12
	S100G
	SPA17
	TEF
	ZDHHC2
	ZHX2
	ATAD5
	CALCOCO1
	CARMIL2
	CD24
	CEP89
	CHSY3
	CNTLN
	CPA5
	CRLF3
	CTU1
	DCLK3
	DPH7
	FBLIM1
	FOXN3
	PLXDC1
	POLR3GL
	POU2AF1
	RBSN
	RNPC3
	RO60
	SCT
	SLC10A7
	TECPR2
	TEFM
	TMEM216
	TNFSF8
	TRPM5
	UTP6
	VCPIP1
	VPREB1
	XRN1
	ACER2
	ADAT3
	BLOC1S2
	CEP192
	HBQ1
	KIF24
	KLRC2
	MAP6
	PGAP2
	PIGY
	PTGR2
	RAB11FIP4
	RAB33A
	SEC62
	SLC25A16
	WDR82
	ZDHHC19
	AMN1
	AP3M2
	ATXN3L
	EHBP1L1
	EVI2A
	EVI2B
	PSTPIP2
	PXDNL
	RP1L1
	SPAG16
	SUCO
	SVIP
	THSD7B
	TMEM175
	TSPAN32
	UBXN7
	ZUP1
	ACP4
	AMDHD1
	DMXL1
	ELP5
	FAM76B
	GBA3
	PHLDA3
	RETREG3
	SSUH2
	SSX2
	TBL1Y
	TEX264
	UBXN1
	UBXN2B
	ZNF2
	ZWILCH
	ELP6
	LRRC37B
	PCP2
	PRSS57
	TMEM245
	URM1
	ZFAND1
	AMTN
	IGHE
	VCPKMT
	C15orf39
	CREG2
	CTAG1B
	FAM210B
	GLT6D1
	IGLL5
	ODAPH
	CIMAP3
	COPRS
	KTI12
	MAJIN
	RETREG2
	C2orf49
	PAGE1
	ABITRAM
	FAM180B
	IGHD
	LANCL3
	KHDC1L
	ZNF98
	MIR7-3HG
	CCDC26
	MIR145
	MIR27A
	IQCA1L
	MIR149
	MIR200C
	MIR204
	MIR30E
	MIR34A
	MIRLET7C
	MIRLET7D
	MIR122
	MIR135A1
	MIR150
	MIR155
	MIR185
	MIR196A1
	MIR200B
	MIR23A
	MIR30B
	MIR330
	MIR339
	MIR34C
	MIR146B
	MIR23B
	MIR574
	MIR615
	MIR124-1
	MIR186
	MIR18A
	MIR193A
	MIR324
	MIR486-1
	MIR503
	MIR582
	MIR590
	MIR675
	MIR181A1
	MIR24-1
	MIR28
	MIR338
	MIR361
	MIR423
	MIR424
	MIR432
	MIR485
	MIR497
	MIR490
	MIR542
	MIR1306
	MIR188
	MIR224
	MIR20B
	ATP2A1-AS1
	FGD5-AS1
	LBX1-AS1
	MIR767
	RNU6ATAC
	SNORD44
	GLIS2-AS1
	MIR1252
	MIR3195
	MIR4517
	LINC01221
	MIR3914-1
	MIR4258
	SNORD78
	MIR4683
	RERG-AS1
	MIR4528
	SNORD76
	MIR3935
	CNC2
	LOC107988021
	LOC107988022
	LOC107988024
	LOC107988025
	LOC106627982
	ITGA2B
	TEK
	BMP4
	NOS2
	ADAM9
	CPT1A
	MIF
	NAMPT
	TYMP
	WNT3A
	AGER
	THBS1
	RBP4
	SLC7A11
	STIP1
	PGF
	NOD1
	POSTN
	ATP6V1C1
	EXOC7
	ID1
	MACROH2A1
	CD83
	DYNLL1
	IL33
	TNFSF14
	LTB
	MRC2
	MAST4
	S100A7
	YTHDF1
	HOXC10
	MAGEC2
	CLEC5A
	ITGBL1
	PLAC8
	RIOX1
	MIR29B1
	MIR133A1
	CCL15-CCL14
	MITF
	TFE3
	CHKA
	PLEKHM1
	SNX10
	CYP19A1
	CXADR
[truncated: 127 more rows]
