# Supplementary material for: 6-Hydroxyflavone Attenuates Inflammatory Osteolysis by Inhibiting Osteoclast Activation via the Nrf2 and Calcium Signaling Pathways
Source: Inflammation. 2026 Apr 10;49(1):142. doi: 10.1007/s10753-026-02500-y (PMC13183763; doi:10.1007/s10753-026-02500-y)
Supplement: Supplementary file 2 — Supplementary Material 2 (CSV 11.1 KB) [file 10753_2026_2500_MOESM2_ESM.csv]

Target	Common name	Uniprot ID	ChEMBL ID	Target Class	Probability*	Known actives (3D/2D)
Calmodulin	CALM1	P62158	CHEMBL6093	Unclassified protein	0.98296077562	1 / 1
Aldose reductase (by homology)	AKR1B1	P15121	CHEMBL1900	Enzyme	0.516533431326	65 / 59
Tankyrase-1	TNKS	O95271	CHEMBL6164	Enzyme	0.480131243414	19 / 28
Cytochrome P450 19A1	CYP19A1	P11511	CHEMBL1978	Cytochrome P450	0.443750811349	104 / 20
Poly [ADP-ribose] polymerase-1	PARP1	P09874	CHEMBL3105	Enzyme	0.262324136139	123 / 9
Tankyrase-2	TNKS2	Q9H2K2	CHEMBL6154	Enzyme	0.262324136139	12 / 12
ATP-binding cassette sub-family G member 2	ABCG2	Q9UNQ0	CHEMBL5393	Primary active transporter	0.244186029181	17 / 47
Monoamine oxidase B	MAOB	P27338	CHEMBL2039	Oxidoreductase	0.171518552462	188 / 42
Carbonic anhydrase II	CA2	P00918	CHEMBL205	Lyase	0.153377072466	239 / 11
Carbonic anhydrase I	CA1	P00915	CHEMBL261	Lyase	0.153377072466	204 / 6
Carbonic anhydrase XII	CA12	O43570	CHEMBL3242	Lyase	0.153377072466	109 / 15
Carbonic anhydrase IX	CA9	Q16790	CHEMBL3594	Lyase	0.153377072466	131 / 10
Aldo-keto reductase family 1 member B10	AKR1B10	O60218	CHEMBL5983	Enzyme	0.153377072466	16 / 3
Cytochrome P450 1B1	CYP1B1	Q16678	CHEMBL4878	Cytochrome P450	0.144331367387	4 / 46
Estradiol 17-beta-dehydrogenase 1	HSD17B1	P14061	CHEMBL3181	Enzyme	0.135226128791	39 / 4
Arachidonate 15-lipoxygenase	ALOX15	P16050	CHEMBL2903	Enzyme	0.135226128791	14 / 7
Tyrosine-protein kinase LCK	LCK	P06239	CHEMBL258	Kinase	0.126154249845	63 / 3
Androgen Receptor	AR	P10275	CHEMBL1871	Nuclear receptor	0.117056357516	82 / 16
DNA-dependent protein kinase	PRKDC	P78527	CHEMBL3142	Kinase	0.108018050868	39 / 17
Adenosine A1 receptor	ADORA1	P30542	CHEMBL226	Family A G protein-coupled receptor	0.108018050868	72 / 22
Adenosine A2a receptor	ADORA2A	P29274	CHEMBL251	Family A G protein-coupled receptor	0.108018050868	70 / 11
Cytochrome P450 1A1	CYP1A1	P04798	CHEMBL2231	Cytochrome P450	0.108018050868	0 / 7
Neurokinin 2 receptor	TACR2	P21452	CHEMBL2327	Family A G protein-coupled receptor	0.108018050868	0 / 1
Cytochrome P450 1A2	CYP1A2	P05177	CHEMBL3356	Cytochrome P450	0.108018050868	0 / 9
Cyclin-dependent kinase 5/CDK5 activator 1	CDK5R1 CDK5	Q15078 Q00535	CHEMBL1907600	Kinase	0.108018050868	56 / 18
Arachidonate 5-lipoxygenase	ALOX5	P09917	CHEMBL215	Oxidoreductase	0.108018050868	106 / 46
Phosphodiesterase 5A	PDE5A	O76074	CHEMBL1827	Phosphodiesterase	0.0989474790405	42 / 4
Carbonic anhydrase VII	CA7	P43166	CHEMBL2326	Lyase	0.0989474790405	62 / 8
Tyrosine-protein kinase FYN	FYN	P06241	CHEMBL1841	Kinase	0.0989474790405	2 / 1
Cyclin-dependent kinase 1	CDK1	P06493	CHEMBL308	Kinase	0.0989474790405	35 / 10
Cyclin-dependent kinase 1/cyclin B	CCNB3 CDK1 CCNB1 CCNB2	Q8WWL7 P06493 P14635 O95067	CHEMBL2094127	Other cytosolic protein	0.0989474790405	27 / 6
Monoamine oxidase A	MAOA	P21397	CHEMBL1951	Oxidoreductase	0.0989474790405	94 / 33
Thromboxane-A synthase	TBXAS1	P24557	CHEMBL1835	Cytochrome P450	0.0898720672475	7 / 2
Beta-galactoside alpha-2,6-sialyltransferase 1	ST6GAL1	P15907	CHEMBL3596075	Transferase	0.0898720672475	1 / 2
Xanthine dehydrogenase	XDH	P47989	CHEMBL1929	Oxidoreductase	0.0898720672475	17 / 18
MAP kinase ERK1	MAPK3	P27361	CHEMBL3385	Kinase	0.0807923867549	10 / 1
Cyclin-dependent kinase 6	CDK6	Q00534	CHEMBL2508	Kinase	0.0807923867549	0 / 4
Carbonic anhydrase IV	CA4	P22748	CHEMBL3729	Lyase	0.0807923867549	7 / 9
Phospholipase A2 group IIA	PLA2G2A	P14555	CHEMBL3474	Enzyme	0.0807923867549	14 / 2
Epidermal growth factor receptor erbB1	EGFR	P00533	CHEMBL203	Kinase	0.0807923867549	172 / 28
Glycogen synthase kinase-3 beta	GSK3B	P49841	CHEMBL262	Kinase	0.0807923867549	158 / 13
Cyclooxygenase-2	PTGS2	P35354	CHEMBL230	Oxidoreductase	0.071715932485	53 / 21
Estrogen receptor beta	ESR2	Q92731	CHEMBL242	Nuclear receptor	0.071715932485	47 / 44
Estrogen receptor alpha	ESR1	P03372	CHEMBL206	Nuclear receptor	0.071715932485	56 / 45
Receptor-type tyrosine-protein phosphatase S	PTPRS	Q13332	CHEMBL2396508	Phosphatase	0.071715932485	0 / 8
AMY1C	AMY1A	P04745	CHEMBL2478	Enzyme	0.071715932485	0 / 1
Arachidonate 12-lipoxygenase	ALOX12	P18054	CHEMBL3687	Enzyme	0.071715932485	7 / 9
Beta amyloid A4 protein	APP	P05067	CHEMBL2487	Membrane receptor	0.071715932485	14 / 12
Carbonyl reductase [NADPH] 1	CBR1	P16152	CHEMBL5586	Enzyme	0.071715932485	1 / 2
Transthyretin	TTR	P02766	CHEMBL3194	Secreted protein	0.071715932485	11 / 2
Tyrosine-protein kinase receptor FLT3	FLT3	P36888	CHEMBL1974	Kinase	0.071715932485	53 / 7
NADPH oxidase 4	NOX4	Q9NPH5	CHEMBL1250375	Enzyme	0.0626219668353	5 / 6
Tyrosine-protein kinase SYK	SYK	P43405	CHEMBL2599	Kinase	0.0626219668353	29 / 3
Sigma opioid receptor	SIGMAR1	Q99720	CHEMBL287	Membrane receptor	0.0626219668353	7 / 66
G protein-coupled receptor kinase 6	GRK6	P43250	CHEMBL6144	Kinase	0.0626219668353	1 / 4
Acetylcholinesterase	ACHE	P22303	CHEMBL220	Hydrolase	0.0626219668353	34 / 23
Inhibitor of nuclear factor kappa B kinase beta subunit	IKBKB	O14920	CHEMBL1991	Kinase	0.0626219668353	28 / 1
Dopamine D2 receptor	DRD2	P14416	CHEMBL217	Family A G protein-coupled receptor	0.0626219668353	25 / 60
Cyclin-dependent kinase 2	CDK2	P24941	CHEMBL301	Kinase	0.0535560755162	64 / 11
Lysine-specific demethylase 4D-like	KDM4E	B2RXH2	CHEMBL1293226	Eraser	0.0535560755162	1 / 2
Casein kinase II alpha	CSNK2A1	P68400	CHEMBL3629	Kinase	0.0535560755162	7 / 2
Matrix metalloproteinase 9	MMP9	P14780	CHEMBL321	Protease	0.0535560755162	165 / 2
Matrix metalloproteinase 2	MMP2	P08253	CHEMBL333	Protease	0.0535560755162	140 / 2
Cytosolic phospholipase A2	PLA2G4A	P47712	CHEMBL3816	Enzyme	0.0535560755162	1 / 2
Adenosine A3 receptor	ADORA3	P0DMS8	CHEMBL256	Family A G protein-coupled receptor	0.0535560755162	21 / 19
Serine/threonine-protein kinase PIM1	PIM1	P11309	CHEMBL2147	Kinase	0.0535560755162	69 / 7
Cystic fibrosis transmembrane conductance regulator	CFTR	P13569	CHEMBL4051	Other ion channel	0.0535560755162	3 / 1
Multidrug resistance-associated protein 1	ABCC1	P33527	CHEMBL3004	Primary active transporter	0.0535560755162	1 / 10
Glyoxalase I	GLO1	Q04760	CHEMBL2424	Enzyme	0.0535560755162	0 / 4
Arginase-1 (by homology)	ARG1	P05089	CHEMBL1075097	Enzyme	0.0535560755162	0 / 2
Steryl-sulfatase	STS	P08842	CHEMBL3559	Enzyme	0.0535560755162	31 / 18
Tyrosinase	TYR	P14679	CHEMBL1973	Oxidoreductase	0.0535560755162	1 / 3
Telomerase reverse transcriptase	TERT	O14746	CHEMBL2916	Enzyme	0.0535560755162	5 / 18
Estradiol 17-beta-dehydrogenase 2	HSD17B2	P37059	CHEMBL2789	Enzyme	0.0535560755162	39 / 3
P-glycoprotein 1	ABCB1	P08183	CHEMBL4302	Primary active transporter	0.0535560755162	3 / 42
6-phosphofructo-2-kinase/fructose-2,6-bisphosphatase 3	PFKFB3	Q16875	CHEMBL2331053	Enzyme	0.0535560755162	57 / 2
Beta-secretase 1	BACE1	P56817	CHEMBL4822	Protease	0.0535560755162	62 / 12
Aryl hydrocarbon receptor	AHR	P35869	CHEMBL3201	Transcription factor	0.0535560755162	0 / 1
Estrogen-related receptor alpha	ESRRA	P11474	CHEMBL3429	Nuclear receptor	0.0535560755162	0 / 2
Neurotrophic tyrosine kinase receptor type 2	NTRK2	Q16620	CHEMBL4898	Kinase	0.0535560755162	1 / 1
NEDD8-activating enzyme E1 regulatory subunit	NAE1	Q13564	CHEMBL2016431	Unclassified protein	0.0535560755162	0 / 1
ALK tyrosine kinase receptor	ALK	Q9UM73	CHEMBL4247	Kinase	0.0535560755162	15 / 4
Butyrylcholinesterase	BCHE	P06276	CHEMBL1914	Hydrolase	0.0535560755162	7 / 6
Vascular endothelial growth factor receptor 1 (by homology)	FLT1	P17948	CHEMBL1868	Kinase	0.0535560755162	18 / 0
Platelet-derived growth factor receptor beta	PDGFRB	P09619	CHEMBL1913	Kinase	0.0535560755162	12 / 0
Delta opioid receptor	OPRD1	P41143	CHEMBL236	Family A G protein-coupled receptor	0.0535560755162	9 / 5
Carbonic anhydrase XIV	CA14	Q9ULX7	CHEMBL3510	Lyase	0.0535560755162	46 / 3
Matrix metalloproteinase 12	MMP12	P39900	CHEMBL4393	Protease	0.0535560755162	7 / 2
Phospholipase A-2-activating protein	PLAA	Q9Y263	CHEMBL6114	Unclassified protein	0.0535560755162	12 / 0
DNA-3-methyladenine glycosylase	MPG	P29372	CHEMBL3396943	Enzyme	0.0535560755162	0 / 1
Catechol O-methyltransferase	COMT	P21964	CHEMBL2023	Transferase	0.0535560755162	14 / 0
DNA topoisomerase I	TOP1	P11387	CHEMBL1781	Isomerase	0.0535560755162	1 / 1
Plasminogen	PLG	P00747	CHEMBL1801	Protease	0.0535560755162	0 / 3
Serine/threonine-protein kinase Aurora-B	AURKB	Q96GD4	CHEMBL2185	Kinase	0.0535560755162	68 / 4
Vascular endothelial growth factor receptor 2	KDR	P35968	CHEMBL279	Kinase	0.0535560755162	159 / 3
PI3-kinase p110-gamma subunit	PIK3CG	P48736	CHEMBL3267	Enzyme	0.0535560755162	109 / 1
Matrix metalloproteinase 3	MMP3	P08254	CHEMBL283	Protease	0.0535560755162	69 / 1
Stem cell growth factor receptor	KIT	P10721	CHEMBL1936	Kinase	0.0535560755162	31 / 3
Microtubule-associated protein tau	MAPT	P10636	CHEMBL1293224	Unclassified protein	0.0535560755162	9 / 1
SUMO-activating enzyme	SAE1 UBA2	Q9UBE0 Q9UBT2	CHEMBL2095174	Enzyme	0.0535560755162	1 / 0
