# Supplementary material for: 6-Hydroxyflavone Attenuates Inflammatory Osteolysis by Inhibiting Osteoclast Activation via the Nrf2 and Calcium Signaling Pathways
Source: Inflammation. 2026 Apr 10;49(1):142. doi: 10.1007/s10753-026-02500-y (PMC13183763; doi:10.1007/s10753-026-02500-y)
Supplement: Supplementary file 3 — Supplementary Material 3 (XLSX 35.4 KB) [file 10753_2026_2500_MOESM3_ESM.xlsx]

## Sheet: Sheet1
MMP2
MAFB
TNFRSF11A
LPCAT2
MMP14
LOC130062628
NOTCH2
BANF1
LMNA
TNFSF11
ZMPSTE24
RASA1
TNFRSF11B
EIF1AD
PDGFRB
TNF
NOTCH3
IL6
CTSK
IFIH1
CCL3
BGLAP
SH3PXD2B
GBA1
DDR2
LOC126805877
ASAH1
MTX2
B2M
IL1RN
IL1B
MAF
RIGI
ACP5
CTSC
IL1A
IBSP
ANTXR2
SQSTM1
PTHLH
LOC129930253
MAFK
MAFA
MAFF
SMIM23
TP53
CSF1
VCP
LOC130065872
IFNG
FLNA
ERCC4
IL10
RUNX2
MMP9
NOTCH1
TGFB1
MMP13
HPX
IL1R1
CXCL8
CTNNB1
MMP1
CCL2
HPGD
IL2
NFATC1
RETREG1
RUNX1
COL1A2
LMNB1
EMD
LMNB2
SUN1
CXCR4
CXCL10
SPP1
WRN
LTA
FRZB
RB1
IL36RN
LBR
ICMT
LEMD3
SYNE2
SUN2
BANF2
CD36
NOD2
MIR146A
VRK1
VRK2
ANKLE2
LEMD2
CIMAP2
JAG1
KRAS
PTH1R
IL4
MMP16
H19
JAG2
RELCH
LYVE1
PDPN
IL17A
MMP15
ADAMTSL1
LRP10
ADAMTS19
ADAMTSL3
TMPPE
BSPH1
NOTCH4
RBPJ
DLL1
HEY1
MAML1
MAML3
HEY2
HEYL
MAML2
CLCN7
TCIRG1
OSTM1
IL12B
CSF1R
DLL4
LFNG
DLL3
MESP2
LRRC66
COL3A1
WNK1
SCN9A
KIF1A
NF1
RIN3
OSCAR
SIRPB1
ZNF687
DCSTAMP
ZCCHC2
AP1S3
LOC100287329
TLR2
CCND1
XBP1
CALCA
HLA-DRB1
STAT1
SLCO2A1
ADIPOQ
BRAF
NRAS
AKT1
TNFRSF1B
MMP3
JUN
SOST
UROS
MMP7
IL7
IGF1R
CXCL9
VEGFA
MT-RNR1
HIF1A
APC
CDKN1B
IL4R
VDR
P2RX7
MTOR
IFNA2
IFNA7
IFNA16
ATL3
IL11
MAP2K1
CDKN1A
CEP57
FGFR1
GATA1
BDNF
UROD
TGFBR1
DKK1
E2F1
NFKB1
PTH
TNFSF10
KIT
SRC
PECAM1
CCN2
ATP7A
CDKN2B
MEN1
SCARB2
MAN2B1
ELP1
CCR6
GNPTAB
IDH1
IDH2
MIR335
SOD2-OT1
KDM1A
MIR21
ENPP1
BMP2
TRAF2
CXCL12
MIR30A
CRP
LINC02605
FGFR3
PTEN
CERNA3
GSK3B
PLAU
MIR126
CHEK2
TET2
CDKN2C
TNFRSF1A
OVCH1-AS1
FLJ42393
PTPN11
CD4
NFKBIA
SMAD3
MYC
DANCR
CD8A
CASP3
CCL4
H3C1
MALAT1
MIRLET7B
CXCL13
MAPKAP1
IKBKB
MAPK14
FOXO1
JAK2
PRNCR1
MIR532
ROCK1
EPHB4
FLT4
VEGFC
PROX1
VEGFD
CCBE1
CBL
BUB1B
BUB1
CAV1
IKBKG
HNRNPA1
HNRNPA2B1
BUB3
IRF5
GJB2
ASXL1
SLC29A3
SRSF2
TRPV3
TRIP13
ELMO2
MBTPS2
ZBTB20
PIGL
PERP
PSAP
SERPINE1
MIR221
MIR17
MIR144
NLRP3
IL27
MIR211
AGPAT2
CYCS
H3-3B
H3C12
H3C13
MAPK1
REN
MIR377
LIF
CBS
GNAS
NPC1
ATRX
NPC2
CDK4
STAT3
CCL20
HGF
CBX5
HPSE
IL6R
HSPA1A
PIK3C2A
SREBF2
DKK2
BDNF-AS
SNORD75
NCAM1
TGFBR2
YWHAB
AGPAT3
PRKAR1A
GLI1
CNR2
APOD
PRTN3
COL2A1
FBN1
HDAC2
HDAC1
PRKDC
ACAN
XPO1
ELN
MIR9-1
CSF2
NTRK1
SLC25A24
ICAM1
HSD11B1
GGT1
IRAK4
INHBA
SOCS3
CXCL1
SERPINB5
CXCL2
EIPR1
FLT3
PIK3CA
CDKN2A
BRCA2
SMPD1
EGFR
SPARC
BTK
BMPR1A
LOX
IL22
IGF1
H3-3A
TRE-TTC3-1
CBX1
COL1A1
TIMP1
CTSL
MAPK3
CCR5
CEBPB
IL13
MET
ABL1
SYK
TNFRSF10A
MDM2
NTRK2
GUSB
ALB
PRL
ARSA
SIRT1
ITGB1
ESR1
CTSD
ADAM12
ATP6AP1
CCL7
MIR152
MIR499A
FAS
TLR4
IL6ST
BMP6
CCR1
LRP5
MIR208B
MIRLET7F1
MIRLET7F2
SELE
RET
HRAS
PIK3R1
SMAD4
ALPL
LIPA
MSH6
CYP27B1
TCF3
FGF23
MUTYH
PRSS1
SDHD
IRF4
KMT2C
DMP1
FLCN
PHEX
SAMHD1
RECQL4
SLC34A3
NEAT1
IGH
DCN
GLA
CD34
RAC1
LEF1
SOD2
SREBF1
PRPS1
CHD4
LAMA1
RFC1
SPG7
ANK3
CHD3
H2AX
LPAR3
RAN
RBBP4
SUV39H1
TWIST2
CBX3
MTA3
UBA7
RBBP7
NAT10
H3C2
H3C3
H3C4
H3C6
H3C10
H3C11
H3C14
H3C7
H3C8
H3C15
PDGFRA
PDGFB
IL18
MIR1-1
MIR410
MIR1-2
TRC-GCA24-1
MIR4302
RHOA
MMP8
PCNT
LOC106627981
IL17C
RCE1
EZH2
PAX5
CD38
CD47
SDC1
SST
MYOM2
MIR139
LRRK1
COL10A1
NT5DC1
PSMA3-AS1
JAK1
TYK2
RELA
ANGPT2
COMP
PTPN12
HLA-B
PXN
CANT1
CTTN
AMT
CD58
HCLS1
NCK1
MTHFS
MYOC
WASL
WIPF1
B3GLCT
ERGIC1
FNBP1
SH3PXD2A
SNX31
MIR151A
VHRT
LINC00222
CD68
ZEB1
CALCR
KLK3
IL34
FGF2
ALK
CD40
IDS
CARD9
CLEC7A
GALC
CHIT1
UGCG
CLN3
TNFRSF8
CD1D
CSF3
CYP51A1
CLEC6A
DNAH8
PIGW
AKT3
CASR
PTGS2
CTSS
TBX3
TBX5
CTNNA2
MATN1
RGS5
INPP5A
NCALD
OTUD7A
CEMIP
GLIS3
RBM19
WSCD2
SRCIN1
SFMBT2
TBX3-AS1
CASC20
LINC01165
DPY19L2P3
MIR3685
LINC01648
RNU6-735P
IGBP1P5
RN7SL101P
lnc-TBX5-3
LOC107984282
lnc-SDSL-19
lnc-TBX3-5
lnc-TBX5-4
ENSG00000309206
HSALNG0094226
piR-41513
HSALNG0067407
HSALNG0116164
LOC105369917
LOC124903077
NOG
ATM
VHL
MAX
MEG3
TUG1
PVT1
GAS5
MIR140
HOTAIR
UCA1
PCAT1
CCAT1
HIF1A-AS3
ERBB2
CASP8
EGF
PARP1
CHUK
IHH
TRAF6
IL3
HNF1A-AS1
BCL2
CD19
GRN
INS
ARSB
PPT1
SPTLC1
CD163
IDUA
NAGLU
LAMP1
ARSG
ASAH2
CD1A
CD1B
CD1C
CD1E
SLURP1
CCL18
STAT5B
CD44
HSPD1
BMP7
ITGA5
POLD1
CDH11
ITGA2
NSD2
VCAM1
CCL5
OSM
MAGEC1
MYEOV
CTSB
MIR22
BIRC2
DSPP
MAPK10
TGFBI
MST1R
MIR342
MIR15A
FDPS
ALPP
USP6
FECH
ALAD
CPOX
HMBS
TFEB
S100A12
LYSET
CARD14
IL1RL2
TNIP1
PTGER2
TGFA
RUNX3
PTK2B
FBXW7
CD86
RBX1
SP7
CD80
IL15
HDAC6
BCR
PRKACA
PTPRC
SNCA
ABCB1
BAX
CDH2
DBH
FOS
GAA
PLK1
XIAP
BRCA1
ITGB2
CD40LG
GLB1
LRRK2
MAPT
PRKN
RARA
TLR8
ABCC1
ATF6
CD79A
CYP3A4
DES
DHFR
FUCA1
GABBR1
GNAQ
HSPA5
IGF2
KL
PLA2G6
POMC
PRKACB
SPTLC2
TLR7
USP8
WT1
ANXA5
AP2M1
APAF1
ARAF
CCNB1
EXT1
F13A1
FBLN5
FCGR3A
FLNB
GNA11
GZMB
ITGAL
KITLG
PARK7
PINK1
SGSH
TRPV6
BCL6
CD79B
CD81
CR2
HLA-A
ITGAX
ACTC1
BIRC5
CCR2
CD274
CUBN
EXT2
GC
GHR
HBB
LTF
MC2R
PADI4
PDE8B
PRKACG
S100B
SIRPA
SOX10
ATP13A2
B3GAT1
CCR7
CD2
EFEMP2
FGF3
FSCN1
MKI67
PDE11A
SLC34A1
AIP
CMA1
GPNMB
MCOLN1
SELL
CALD1
CD5
FAM20C
FBXO7
FCGR3B
FGF18
GM2A
MANBA
VPS35
CD69
CDKN3
HMGB3
PAM
SSR4
SUMF1
TIA1
GBA2
ADAMTSL2
ATL1
CLN8
EMG1
FUCA2
PSIP1
SERPINB7
CD99
H3-4
IFNA1
IFNA5
MRC1
MYO18A
USP48
B4GALT6
CD207
CLN6
GHRH
GJB4
GPR101
IFNA8
MEPE
TARBP1
ARMC5
CABLES1
EMP1
GNPTG
IFNA14
IFNA6
MTX1
XYLB
YEATS2
CD99L2
CLEC4D
CLEC4E
IFNA10
IFNA21
IFNA4
LORICRIN
RAB29
TCHP
IGHM
CCNQ
IFNA13
VPS13C
ACER1
H3-5
IFNA17
MAGEA6
MAGEA9
CIART
MAGEA9B
H3-7
MIR483
MIR199A1
MIR455
LOC102723407
PTPA
TNPO1
CST6
KDR
CDK6
HSP90AA1
TLR3
BCL2L1
PLA2G4A
CASP9
LEP
IL5
PTGER4
TRPM7
AREG
BMP3
SFRP1
TRPV2
SFRP2
MIR142
MIR363
MIR411
CA2
IL2RA
SEMA3A
LGALS3
AKT2
ATR
CREBBP
AURKA
DNMT3A
HDAC4
MYLK
SMAD2
TERT
TGFB2
PRKG1
MYD88
PIK3CG
PIK3R2
PIM1
SGK1
STK11
ACTA2
CYLD
DICER1
IKZF1
NKX2-1
RXRA
SDHB
YAP1
BAP1
BARD1
BIRC3
COL5A1
KDM6A
LIG4
TGFB3
CARD11
IL7R
KDM5C
MAD1L1
MAT2A
MYH11
SH2B3
AGA
CDC73
CRBN
PRDM1
BGN
CLCN5
COL5A2
KMT2D
LATS1
MAP4K2
MED12
NCOR1
PAK6
SKI
CYP2R1
NCOR2
FBN2
MFAP5
SDHC
SLC2A10
SOX4
H1-4
MELTF
PRX
SDHAF2
TRAF5
TRNT1
TET3
DIS3
EIF1AX
ERF
FAT1
FUBP1
ARID4A
TMEM127
MGA
P2RY8
KLHDC8B
BCORL1
TENT5C
FAM135A
HECTD3
H2AC16
SFTA3
H2AC17
ZNF564
CASC2
CDKN2B-AS1
SNHG12
SOX2-OT
HOTTIP
MIR32
XIST
MIR106B
MIR125A
MIR93
HOXA11-AS
HULC
MIR25
SNHG1
TRB
FENDRR
MIR181A2
MIR19A
MIR99B
MIRLET7E
BCAR4
EWSAT1
GFOD3P
LUCAT1
MIR561
ZEB1-AS1
EGFR-AS1
FOXC2-AS1
NNT-AS1
TUSC7
HIF1A-AS2
SATB2-AS1
ST3GAL6-AS1
TET2-AS1
CCAT2
LINC00161
LINC00901
MALINC1
MIR34AHG
PTCHD1-AS
BANCR
BUB1B-PAK6
LAMA5-AS1
MIR210HG
PACERR
ZBTB20-AS1
CYLD-AS2
PARTICL
PDIA3P1
KMT2E-AS1
MYHAS
PANDAR
CT70
LOC730101
LNCRNA-ATB
LOC107303340
LOC126806658
LOC129995449
LOC130063979
LOC130068308
LOC126806446
LOC129391064
LOC129999940
LOC130004025
LOC130006572
LOC130063648
LOC130063650
PDB4
SOS1
VWF
LRP6
ANTXR1
TFAP2B
TLN1
TLN2
ARAP3
LRRC43
OR5D14
OR5D13
NRP1
PLXNA1
CITED2
IFNL1
SCARNA5
MIR215
MIR1246
FAS-AS1
MIR6089
PAH
JAK3
APOA1
IRAK1
IL17RA
SLC22A5
NR4A2
PTPN22
IL1RAP
SLC22A4
ERAP1
HLA-C
IL23R
PDE4A
SERPINA3
TRAF3IP2
BSCL2
JAM3
SHBG
IL17F
PHF6
EOGT
IL1RAPL2
IL36G
MICA
ATP6V1H
IL23A
CCHCR1
IL1F10
IL25
IL36A
IL36B
PDCL2
C1orf141
LCE3B
ALOX5
ITGAV
KNG1
S1PR1
F2R
SEMA4D
ITGA1
SHC1
ITGB5
ABCC5
VAV3
ELAVL1
TIMP2
DEF6
TIMP4
WWP1
WWTR1
ITGB3
LDLR
CREB1
LIMK1
TNFRSF6B
ADAM10
ERBB3
INSR
DNMT1
SOD1
AR
CHEK1
EP300
LCK
MPO
NFKB2
NT5E
NTRK3
PIK3CD
PRKCD
ADA
BMPR2
CALR
CDK2
ELANE
GAPDH
GJA1
IFNGR1
ITK
NGF
PTCH1
RIPK1
TFRC
TSC2
ZAP70
ACTB
ACVRL1
AIFM1
EIF2AK3
FN1
HDAC3
HDAC9
MAP3K1
NPM1
PCNA
RPS6KB1
TH
TOP2A
ABCG2
ACE2
ANPEP
ARG1
AXIN2
CD247
CDH1
CP
CSNK1A1
EIF2AK2
EIF4E
ENTPD1
G6PD
HNF4A
HSP90AB1
ITGA4
ITGA6
ITGAM
LYN
MAPK8
MCL1
MGMT
MLH1
MME
NR3C1
NR5A1
PSMB8
SLC12A2
STAT5A
TNFRSF10B
TRPC6
USP7
ATP7B
CCND2
CD28
CD46
CHRM2
CTLA4
EPCAM
EPOR
FASLG
FGF8
FOLR1
GALNS
GLUL
IFNAR1
IFNAR2
IL2RG
KAT2B
KCNJ5
MSH2
MUC1
PIK3C3
PIK3CB
PMS2
REL
SDHA
SLC12A1
SLC12A5
SLC4A1
TRPV1
TRPV4
TSC1
TTR
ALDH7A1
ATP2B3
AXIN1
BMP1
BRD4
CD22
CD27
CDK1
CLU
CTNNA1
CTSA
CYP27A1
DIABLO
DKC1
ENO2
ERN1
F9
FADD
FANCD2
FGF10
FOLH1
FOXO3
FYN
GJB1
HEXA
HSP90B1
INPP5D
IRF1
KLF4
KMT2A
LIFR
MAG
MALT1
MAN1B1
MARK3
PCCB
PDCD1
PKLR
PLCB3
PLK4
POU5F1
PRF1
PROM1
PYGM
ROS1
SH2D1A
SLC19A1
SSTR2
TARDBP
TNFRSF13B
TNFRSF17
TPM3
TRPA1
ALAS2
ATXN3
BECN1
CDK9
CYP24A1
DDIT3
EIF4EBP1
ETV6
EZR
FH
FOXP3
HMGA1
IDO1
IRF8
LHCGR
MYCN
NR1H2
PRMT5
PSMB9
RELB
SLC12A6
SYP
TACR1
TPP1
TRAF3
ACVR2A
AGL
ANG
ANO1
APOH
BCL10
BCL2L11
BMX
CCNA2
CCND3
CD33
CD74
CDC20
CDK5R1
CDKN1C
CEL
CENPE
CTSG
CTSH
CXCR3
CYP11B1
CYP11B2
DOCK1
F3
FGF17
FHL1
FUS
GALNT3
HAVCR2
HFE
HMGA2
IL12RB1
KIF5A
MCM5
MS4A1
MYH10
NAGA
NECTIN2
PTGER3
PVR
SI
SKP2
SLC34A2
SOCS1
SOX2
SOX9
SPHK1
STUB1
TGM1
TNFRSF13C
TNFSF13B
TRPC3
TRPM8
VAV1
AICDA
AMFR
BAK1
BLNK
BRD2
BRDT
C4A
CD9
CEACAM1
CFLAR
COL6A3
CR1
DAXX
DHX9
E2F4
FBLN1
FGF4
FGF5
FGF7
FGF9
GH1
GIPR
HBEGF
HDAC11
HLA-DQB1
HLA-G
HMMR
ICOS
IL3RA
ISL1
ITGB7
IVD
LAMP2
MGAM
OAS1
PIM2
PPOX
PSMA7
PSMB10
PSMB5
PXDN
RASSF1
RBL2
SLC7A5
SNAI1
SNRPN
SSTR3
STK24
STK39
SYNJ1
TEC
TIMP3
TNFRSF4
TNFRSF9
TRPM6
USP14
VIP
VTN
WDR5
AARS1
ATXN2
BCL2L2
CCK
CCT5
CD209
CEACAM5
CHGA
CHMP2B
CIITA
CRH
CST3
DDB1
FCER2
GJB3
GPD1
HAMP
HRH2
IGFBP6
IL18R1
KIF2A
KRT10
LGALS1
M6PR
OPTN
PDCD1LG2
PEX19
PIGA
PIGK
PLAA
PMP22
RAG1
S100A9
SLC22A2
SPI1
SSTR1
TRPC4
TRPM4
TXK
UFD1
UMOD
VEGFB
ADCYAP1
ALAS1
AP2S1
ASCL1
ATP12A
ATP6V0A2
BRD3
CD226
CD276
CD70
CENPF
CERS1
CTSE
CUL4A
DNAJC6
DPF2
DSG1
ENPP3
EPO
FCGR1A
FOXL2
GCG
GHRHR
GJA4
GJB6
GNE
GZMA
HAX1
HNRNPC
HNRNPDL
HSPA4
IFNB1
IGFBP5
ING1
KRT16
KRT6A
MAD2L1
MATR3
MBTPS1
MSLN
MYT1L
NTHL1
PRKAR2B
PSMC4
PSMD14
PSTPIP1
SFRP4
SLC12A7
SSTR5
SUZ12
TCL1A
TPSAB1
TRIM21
WNK4
ABCD4
ASH2L
ATP4A
BPI
C9orf72
CD200
CHST14
CKS1B
CLPX
CNTF
CXCR5
DEPDC5
DGKQ
DNTT
EDA
FAF1
FCER1G
G3BP1
GABARAP
GAS1
GHRL
GJC1
GNA14
GNRH1
GPAA1
IFITM3
IGLL1
IKZF3
JUND
KIF1C
KLRC1
KLRD1
MAN2A1
MPDU1
NDE1
NEDD8
PADI2
PORCN
POU2F2
PPP2R5C
PTGER1
PTGES
RAB10
RHD
RNF31
RTEL1
SETD1A
SETX
SLAMF7
SMN1
SPAST
SRD5A3
SSB
STX11
TIMM8A
TRAF1
TRPC5
TRPM3
TRPV5
UBQLN2
WNK3
ATOX1
BBC3
BCL2A1
BICD2
CAMP
CHIA
CLN5
CTRL
EDAR
ELP3
HBA2
HLA-E
HNRNPH2
LAG3
NTS
OGA
OXSR1
PGAP1
PIGB
PIGO
PPIG
PRKX
PTGES2
RBCK1
RNF135
SGO1
SLAMF1
TNFRSF10D
UBE4B
AGFG1
AGGF1
ATAD1
AZU1
CCNG1
CD7
CEP63
COPS3
COQ8B
DYNC2H1
FGF6
FUT4
GAST
GCM2
KLRK1
KMT2B
KRT6B
LMBRD1
LPIN2
MAVS
MICB
MVP
MYOG
MYOT
NCOA6
NCR3
PHC1
PIGN
PIGQ
PIGT
PIGV
PLEK
REEP1
RHBDF2
RPL17
RTN2
RTN3
SLC15A2
SNRNP70
SNRPA
SNX3
SPECC1L
SPG11
THBS3
TIGIT
TNFRSF10C
TSLP
TUBGCP6
UCHL5
UNC45B
AFAP1
AP1S1
ATPAF2
CCN6
CCP110
CEP152
CHRDL1
DOLK
E2F5
ELP4
FAF2
FGF16
FGF20
FIP1L1
GJB5
GSTA3
HOXA9
IDH3G
IQGAP2
KNL1
LGALS9
LRRC8A
LSM2
LY9
MLLT3
NCR1
NCR2
NEUROG2
NPLOC4
OAS3
PGAP3
PIGG
PMAIP1
POU4F1
PPY
RBPMS
REEP2
RYBP
S100A1
SHARPIN
SLC39A13
SLCO4A1
SMN2
SNRPD1
SPTLC3
UBE4A
UQCR10
UQCRH
UXS1
ACER3
ACSS3
ANAPC2
AP4S1
ASPSCR1
ATF6B
CALCOCO2
CD52
CHAMP1
CLEC12A
CLEC1A
DDX39A
DSTN
ELP2
FCRL5
FNIP1
GLMN
HBE1
IBTK
IFI27
LAMP3
LYST
MAGEA3
MAN2B2
MAN2C1
MGAT3
MPP1
NANOG
NPRL3
NSFL1C
PDLIM3
PIGC
PIGH
PIGM
PLXNA3
PLXNC1
RBBP5
SF1
SLCO3A1
SNRPC
SRRT
TBX19
TNFSF9
ULBP1
CCNL2
CENPB
CST7
DDX56
EMILIN1
FGF22
GPRC5D
KLC4
LHX8
MAGEA1
MORC3
ROGDI
SNTB2
TUBB8
UBXN6
WNK2
ADAP2
ANKZF1
CCPG1
CD300C
CEP70
CEP97
CIR1
CTBS
DPY30
EDARADD
EXOSC10
FAU
G3BP2
HGSNAT
KIR2DL1
LNPK
MFSD8
NAGPA
NUDT6
PHLDB1
PIGP
PLB1
PPP2R5B
PRDM12
S100G
SPA17
TEF
ZDHHC2
ZHX2
ATAD5
CALCOCO1
CARMIL2
CD24
CEP89
CHSY3
CNTLN
CPA5
CRLF3
CTU1
DCLK3
DPH7
FBLIM1
FOXN3
PLXDC1
POLR3GL
POU2AF1
RBSN
RNPC3
RO60
SCT
SLC10A7
TECPR2
TEFM
TMEM216
TNFSF8
TRPM5
UTP6
VCPIP1
VPREB1
XRN1
ACER2
ADAT3
BLOC1S2
CEP192
HBQ1
KIF24
KLRC2
MAP6
PGAP2
PIGY
PTGR2
RAB11FIP4
RAB33A
SEC62
SLC25A16
WDR82
ZDHHC19
AMN1
AP3M2
ATXN3L
EHBP1L1
EVI2A
EVI2B
PSTPIP2
PXDNL
RP1L1
SPAG16
SUCO
SVIP
THSD7B
TMEM175
TSPAN32
UBXN7
ZUP1
ACP4
AMDHD1
DMXL1
ELP5
FAM76B
GBA3
PHLDA3
RETREG3
SSUH2
SSX2
TBL1Y
TEX264
UBXN1
UBXN2B
ZNF2
ZWILCH
ELP6
LRRC37B
PCP2
PRSS57
TMEM245
URM1
ZFAND1
AMTN
IGHE
VCPKMT
C15orf39
CREG2
CTAG1B
FAM210B
GLT6D1
IGLL5
ODAPH
CIMAP3
COPRS
KTI12
MAJIN
RETREG2
C2orf49
PAGE1
ABITRAM
FAM180B
IGHD
LANCL3
KHDC1L
ZNF98
MIR7-3HG
CCDC26
MIR145
MIR27A
IQCA1L
MIR149
MIR200C
MIR204
MIR30E
MIR34A
MIRLET7C
MIRLET7D
MIR122
MIR135A1
MIR150
MIR155
MIR185
MIR196A1
MIR200B
MIR23A
MIR30B
MIR330
MIR339
MIR34C
MIR146B
MIR23B
MIR574
MIR615
MIR124-1
MIR186
MIR18A
MIR193A
MIR324
MIR486-1
MIR503
MIR582
MIR590
MIR675
MIR181A1
MIR24-1
MIR28
MIR338
MIR361
MIR423
MIR424
MIR432
MIR485
MIR497
MIR490
MIR542
MIR1306
MIR188
MIR224
MIR20B
ATP2A1-AS1
FGD5-AS1
LBX1-AS1
MIR767
RNU6ATAC
SNORD44
GLIS2-AS1
MIR1252
MIR3195
MIR4517
LINC01221
MIR3914-1
MIR4258
SNORD78
MIR4683
RERG-AS1
MIR4528
SNORD76
MIR3935
CNC2
LOC107988021
LOC107988022
LOC107988024
LOC107988025
LOC106627982
ITGA2B
TEK
BMP4
NOS2
ADAM9
CPT1A
MIF
NAMPT
TYMP
WNT3A
AGER
THBS1
RBP4
SLC7A11
STIP1
PGF
NOD1
POSTN
ATP6V1C1
EXOC7
ID1
MACROH2A1
CD83
DYNLL1
IL33
TNFSF14
LTB
MRC2
MAST4
S100A7
YTHDF1
HOXC10
MAGEC2
CLEC5A
ITGBL1
PLAC8
RIOX1
MIR29B1
MIR133A1
CCL15-CCL14
MITF
TFE3
CHKA
PLEKHM1
SNX10
CYP19A1
CXADR
CCR3
PLAUR
TUBA1B
NR1I3
CCL15
MIR379
PTGS1
IGFBP3
CUL1
SIK2
MSX2
[truncated: 116 more rows]
