# Supplementary material for: 6-Hydroxyflavone Attenuates Inflammatory Osteolysis by Inhibiting Osteoclast Activation via the Nrf2 and Calcium Signaling Pathways
Source: Inflammation. 2026 Apr 10;49(1):142. doi: 10.1007/s10753-026-02500-y (PMC13183763; doi:10.1007/s10753-026-02500-y)
Supplement: Supplementary file 5 — Supplementary Material 5 (XLSX 6.46 KB) [file 10753_2026_2500_MOESM5_ESM.xlsx]

## Sheet: Sheet1
TNFRSF11A
MAFB
MMP2
RANK
KRML
CLG4A
ODFR
MCTO
MONA
FEO
DURS3
OPTB7
PDB2
